# Supplementary material for: Attention-based BiLSTM-XGBoost model for reliability assessment and lifetime prediction of digital microfluidic systems
Source: PeerJ Comput Sci. 2025 Jul 28;11:e3037. doi: 10.7717/peerj-cs.3037 (PMC12453737; doi:10.7717/peerj-cs.3037)
Supplement: Supplemental Information 1 [file peerj-cs-11-3037-s001.csv]

TIME	column1	column2	column3	column4	column5	column6		down1	down2	down3	down4	down5	down6		len1	len2	len3	len4	len5	len6
1	23.2	23	23	22.9	23	23.1		0	0	0	0	0	0		0	0	0	0	0	0
2	23.3	23.1	23.7	23.1	23.1	23.3		0	0	0	0	0	0		1	1	1	1	1	1
3	23.2	23	23.6	23.2	23.2	23.3		0	0	0	0	0	0		2	2	2	2	2	2
4	23.1	22.9	23.3	22.7	23.3	23.3		0	0	0	0	0	0		3	3	3	3	3	3
5	23	22.8	23.6	22.8	23.4	23.3		0	0	0	0	0	0		4	4	4	4	4	4
6	22.9	22.7	23.5	23.1	23.2	23		0	0	0	0	0	0		5	5	5	5	5	5
7	23.2	23	23.6	22.8	23.3	23.4		0	0	0	0	0	0		6	6	6	6	6	6
8	23.5	23.3	23.5	22.8	23.3	23.7		0	0	0	0	0	0		7	7	7	7	7	7
9	23.1	22.9	23.3	23	23.1	23.1		0	0	0	0	0	0		8	8	8	8	8	8
10	23.3	23.1	23	23.3	23.2	23.4		0	0	0	0	0	0		9	9	9	9	9	9
11	23.2	23	23.3	23.4	23.3	23.4		0	0	0	0	0	0		10	10	10	10	10	10
12	23.2	23	23.3	22.8	23.4	23.5		0	0	0	0	0	0		11	11	11	11	11	11
13	23.1	22.9	23.1	23.4	23.2	23.2		0	0	0	0	0	0		12	12	12	12	12	12
14	23	22.8	23.1	23.4	23.4	23.3		0	0	0	0	0	0		13	13	13	13	13	13
15	22.9	22.7	23.3	23.5	23.2	23		0	0	0	0	0	0		14	14	14	14	14	14
16	23.2	23	23.3	23.3	23.3	23.4		0	0	0	0	0	0		15	15	15	15	15	15
17	23.1	22.9	23.7	22.7	23.3	23.3		0	0	0	0	0	0		16	16	16	16	16	16
18	23.3	23.1	23.5	22.8	23.1	23.3		0	0	0	0	0	0		17	17	17	17	17	17
19	23.2	23	23.1	22.8	23.2	23.3		0	0	0	0	0	0		18	18	18	18	18	18
20	23.1	22.9	23	22.9	23.1	23.1		0	0	0	0	0	0		19	19	19	19	19	19
21	23	22.8	23.7	22.7	23.2	23.1		0	0	0	0	0	0		20	20	20	20	20	20
22	22.9	22.7	23.1	22.7	23.3	23.1		0	0	0	0	0	0		21	21	21	21	21	21
23	23.2	23	23	23.2	23.4	23.5		0	0	0	0	0	0		22	22	22	22	22	22
24	23.5	23.3	23.6	23.4	23.2	23.6		0	0	0	0	0	0		23	23	23	23	23	23
25	23.1	22.9	23.3	23.2	23.4	23.4		0	0	0	0	0	0		24	24	24	24	24	24
26	23.3	23.1	23.6	23.3	23.2	23.4		0	0	0	0	0	0		25	25	25	25	25	25
27	23.2	23	23.6	23.1	23.3	23.4		0	0	0	0	0	0		26	26	26	26	26	26
28	23.2	23	23	23.2	23.3	23.4		0	0	0	0	0	0		27	27	27	27	27	27
29	23.1	22.9	23.4	23.3	23.1	23.1		0	0	0	0	0	0		28	28	28	28	28	28
30	23	22.8	23.4	23.4	23.2	23.1		0	0	0	0	0	0		29	29	29	29	29	29
31	22.9	22.7	23	23.1	23.1	22.9		0	0	0	0	0	0		30	30	30	30	30	30
32	23.2	23	23.5	23.3	23.2	23.3		0	0	0	0	0	0		31	31	31	31	31	31
33	23.5	23.3	23.7	23.2	23.2	23.6		0	0	0	0	0	0		32	32	32	32	32	32
34	23.1	22.9	23.7	22.7	23.2	23.2		0	0	0	0	0	0		33	33	33	33	33	33
35	23.3	23.1	23.4	22.7	23.2	23.4		0	0	0	0	0	0		34	34	34	34	34	34
36	23.2	23	23.1	23.5	23.2	23.3		0	0	0	0	0	0		35	35	35	35	35	35
37	23.1	22.9	23.4	23.3	23.2	23.2		0	0	0	0	0	0		36	36	36	36	36	36
38	23	22.8	23.4	22.8	23.2	23.1		0	0	0	0	0	0		37	37	37	37	37	37
39	22.9	22.7	23.8	22.7	23.2	23		0	0	0	0	0	0		38	38	38	38	38	38
40	23.2	23	23.4	23.3	23.2	23.3		0	0	0	0	0	0		39	39	39	39	39	39
41	23.5	23.3	23.5	22.7	23.2	23.6		0	0	0	0	0	0		40	40	40	40	40	40
42	23.1	22.9	23.4	22.9	23.2	23.2		0	0	0	0	0	0		41	41	41	41	41	41
43	23.3	23.1	23.1	23.5	23.2	23.4		0	0	0	0	0	0		42	42	42	42	42	42
44	23.2	23	23.4	23.4	23.2	23.3		0	0	0	0	0	0		43	43	43	43	43	43
45	23.1	22.9	23.4	23.2	23.2	23.2		0	0	0	0	0	0		44	44	44	44	44	44
46	23.1	22.9	23.1	23.3	23.3	23.3		0	0	0	0	0	0		45	45	45	45	45	45
47	23.3	23.1	23.6	23.3	23.4	23.6		0	0	0	0	0	0		46	46	46	46	46	46
48	23.2	23	23.8	23.5	23.2	23.3		0	0	0	0	0	0		47	47	47	47	47	47
49	23.1	22.9	23	22.8	23.4	23.4		0	0	0	0	0	0		48	48	48	48	48	48
50	23.2	23	23.6	23.2	23.2	23.3		0	0	0	0	0	0		49	49	49	49	49	49
51	23.2	23	23.7	22.7	23.1	23.2		0	0	0	0	0	0		50	50	50	50	50	50
52	23.2	23	23	22.7	23.3	23.4		0	0	0	0	0	0		51	51	51	51	51	51
53	23.2	23	23.7	22.9	23.1	23.2		0	0	0	0	0	0		52	52	52	52	52	52
54	23.2	23	23.8	23.2	23.2	23.3		0	0	0	0	0	0		53	53	53	53	53	53
55	23.2	23	23	22.9	23.1	23.2		0	0	0	0	0	0		54	54	54	54	54	54
56	23.2	23	23.1	23	23.2	23.3		0	0	0	0	0	0		55	55	55	55	55	55
57	23.2	23	23.4	23.5	23.3	23.4		0	0	0	0	0	0		56	56	56	56	56	56
58	23.2	23	23.2	22.9	23.4	23.5		0	0	0	0	0	0		57	57	57	57	57	57
59	23.1	22.9	23.7	22.9	23.2	23.2		0	0	0	0	0	0		58	58	58	58	58	58
60	23.3	23.1	23.6	22.7	23.4	23.6		0	0	0	0	0	0		59	59	59	59	59	59
61	23.2	23	23	22.9	23.2	23.3		0	0	0	0	0	0		60	60	60	60	60	60
62	23.1	22.9	23.1	22.9	23.3	23.3		0	0	0	0	0	0		61	61	61	61	61	61
63	23	22.8	23.3	23.1	23.3	23.2		0	0	0	0	0	0		62	62	62	62	62	62
64	22.9	22.7	23.1	23.4	23.1	22.9		0	0	0	0	0	0		63	63	63	63	63	63
65	23.2	23	23.8	22.8	23.2	23.3		0	0	0	0	0	0		64	64	64	64	64	64
66	23.5	23.3	23.1	22.7	23.2	23.6		0	0	0	0	0	0		65	65	65	65	65	65
67	23.1	22.9	23.7	22.7	23.1	23.1		0	0	0	0	0	0		66	66	66	66	66	66
68	23.3	23.1	23.3	22.9	23.1	23.3		0	0	0	0	0	0		67	67	67	67	67	67
69	23.2	23	23.6	23.4	23.1	23.2		0	0	0	0	0	0		68	68	68	68	68	68
70	23.1	22.9	23.8	22.9	23.1	23.1		0	0	0	0	0	0		69	69	69	69	69	69
71	23.1	22.9	23.6	23.5	23.1	23.1		0	0	0	0	0	0		70	70	70	70	70	70
72	22.9	22.7	23.6	22.9	23.1	22.9		0	0	0	0	0	0		71	71	71	71	71	71
73	23.2	23	23.5	23.3	23.1	23.2		0	0	0	0	0	0		72	72	72	72	72	72
74	23.5	23.3	23.3	23.5	23.1	23.5		0	0	0	0	0	0		73	73	73	73	73	73
75	23.1	22.9	23.7	22.9	23.1	23.1		0	0	0	0	0	0		74	74	74	74	74	74
76	23.3	23.1	23.8	23.5	23.1	23.3		0	0	0	0	0	0		75	75	75	75	75	75
77	23.2	23	23.3	23.1	23.1	23.2		0	0	0	0	0	0		76	76	76	76	76	76
78	23.2	23	23.2	23.3	23.1	23.2		0	0	0	0	0	0		77	77	77	77	77	77
79	23.1	22.9	23.5	23.5	23.1	23.1		0	0	0	0	0	0		78	78	78	78	78	78
80	23	22.8	23.8	23.3	23.1	23		0	0	0	0	0	0		79	79	79	79	79	79
81	22.9	22.7	23.2	23.2	23.1	22.9		0	0	0	0	0	0		80	80	80	80	80	80
82	23.2	23	23.2	22.9	23.1	23.2		0	0	0	0	0	0		81	81	81	81	81	81
83	23.5	23.3	23.6	23.2	23.1	23.5		0	0	0	0	0	0		82	82	82	82	82	82
84	23.1	22.9	23.5	23	23.1	23.1		0	0	0	0	0	0		83	83	83	83	83	83
85	23.3	23.1	23.1	23.5	23.1	23.3		0	0	0	0	0	0		84	84	84	84	84	84
86	23.2	23	23.4	23.3	23.1	23.2		0	0	0	0	0	0		85	85	85	85	85	85
87	23.1	22.9	23.7	23.5	23.1	23.1		0	0	0	0	0	0		86	86	86	86	86	86
88	23	22.8	23.6	22.9	23.2	23.1		0	0	0	0	0	0		87	87	87	87	87	87
89	22.9	22.7	23.1	23.3	23.1	22.9		0	0	0	0	0	0		88	88	88	88	88	88
90	23.2	23	23.6	23.4	23.2	23.3		0	0	0	0	0	0		89	89	89	89	89	89
91	23.5	23.3	23.1	23.4	23.3	23.7		0	0	0	0	0	0		90	90	90	90	90	90
92	23.1	22.9	23.1	22.7	23.4	23.4		0	0	0	0	0	0		91	91	91	91	91	91
93	23.3	23.1	23.6	23.2	23.2	23.4		0	0	0	0	0	0		92	92	92	92	92	92
94	23.2	23	23.6	23.4	23.4	23.5		0	0	0	0	0	0		93	93	93	93	93	93
95	23.1	22.9	23.7	23.4	23.2	23.2		0	0	0	0	0	0		94	94	94	94	94	94
96	23.1	22.9	23.2	22.9	23.3	23.3		0	0	0	0	0	0		95	95	95	95	95	95
97	23.3	23.1	23.2	23.4	23.3	23.5		0	0	0	0	0	0		96	96	96	96	96	96
98	23.2	23	23.2	22.9	23.1	23.2		0	0	0	0	0	0		97	97	97	97	97	97
99	23.1	22.9	23.4	23.2	23.2	23.2		0	0	0	0	0	0		98	98	98	98	98	98
100	23.2	23	23.5	23	23.1	23.2		0	0	0	0	0	0		99	99	99	99	99	99
101	23.2	23	23.1	22.7	23.2	23.3		0	0	0	0	0	0		100	100	100	100	100	100
102	23.2	23	23.5	23.3	23.3	23.4		0	0	0	0	0	0		101	101	101	101	101	101
103	23.2	23	23.1	22.9	23.4	23.5		0	0	0	0	0	0		102	102	102	102	102	102
104	23.2	23	23.2	23.2	23.2	23.3		0	0	0	0	0	0		103	103	103	103	103	103
105	23.2	23	23.8	22.9	23.4	23.5		0	0	0	0	0	0		104	104	104	104	104	104
106	23.2	23	23	23.3	23.2	23.3		0	0	0	0	0	0		105	105	105	105	105	105
107	23.3	23.1	23.5	23	23.3	23.5		0	0	0	0	0	0		106	106	106	106	106	106
108	23.2	23	23	22.8	23.3	23.4		0	0	0	0	0	0		107	107	107	107	107	107
109	23.1	22.9	23.3	22.8	23.1	23.1		0	0	0	0	0	0		108	108	108	108	108	108
110	23.2	23	23.3	22.8	23.2	23.3		0	0	0	0	0	0		109	109	109	109	109	109
111	23.3	23.1	23.6	23.3	23.1	23.3		0	0	0	0	0	0		110	110	110	110	110	110
112	23.2	23	23.1	23.3	23.2	23.3		0	0	0	0	0	0		111	111	111	111	111	111
113	23.1	22.9	23.8	22.7	23.2	23.2		0	0	0	0	0	0		112	112	112	112	112	112
114	22.9	22.7	23.8	23	23.2	23		0	0	0	0	0	0		113	113	113	113	113	113
115	23.2	23	23.8	22.8	23.2	23.3		0	0	0	0	0	0		114	114	114	114	114	114
116	23.5	23.3	23.7	23.1	23.2	23.6		0	0	0	0	0	0		115	115	115	115	115	115
117	23.1	22.9	23.8	22.8	23.2	23.2		0	0	0	0	0	0		116	116	116	116	116	116
118	23.3	23.1	23.8	23.2	23.2	23.4		0	0	0	0	0	0		117	117	117	117	117	117
119	23.2	23	23.8	22.8	23.2	23.3		0	0	0	0	0	0		118	118	118	118	118	118
120	23.2	23	23.6	22.8	23.2	23.3		0	0	0	0	0	0		119	119	119	119	119	119
121	23.1	22.9	23.3	23.5	23.2	23.2		0	0	0	0	0	0		120	120	120	120	120	120
122	23	22.8	23.8	23.3	23.2	23.1		0	0	0	0	0	0		121	121	121	121	121	121
123	22.9	22.7	23.2	23.3	23.2	23		0	0	0	0	0	0		122	122	122	122	122	122
124	23.2	23	23.5	23.5	23.2	23.3		0	0	0	0	0	0		123	123	123	123	123	123
125	23.5	23.3	23.6	22.7	23.2	23.6		0	0	0	0	0	0		124	124	124	124	124	124
126	23.1	22.9	23.1	23.1	23.3	23.3		0	0	0	0	0	0		125	125	125	125	125	125
127	23.3	23.1	23.1	23.3	23.4	23.6		0	0	0	0	0	0		126	126	126	126	126	126
128	23.2	23	23.6	23.3	23.2	23.3		0	0	0	0	0	0		127	127	127	127	127	127
129	23.1	22.9	23.6	23.2	23.4	23.4		0	0	0	0	0	0		128	128	128	128	128	128
130	23	22.8	23.7	23.1	23.2	23.1		0	0	0	0	0	0		129	129	129	129	129	129
131	22.9	22.7	23.4	23.3	23.1	22.9		0	0	0	0	0	0		130	130	130	130	130	130
132	23.2	23	23.7	23.4	23.3	23.4		0	0	0	0	0	0		131	131	131	131	131	131
133	23.5	23.3	23.4	22.7	23.1	23.5		0	0	0	0	0	0		132	132	132	132	132	132
134	23.1	22.9	23.3	22.9	23.2	23.2		0	0	0	0	0	0		133	133	133	133	133	133
135	23.3	23.1	23.7	22.8	23.1	23.3		0	0	0	0	0	0		134	134	134	134	134	134
136	22.9	22.7	23.5	23.4	23.2	23		0	0	0	0	0	0		135	135	135	135	135	135
137	23.2	23	23.1	23.2	23.3	23.4		0	0	0	0	0	0		136	136	136	136	136	136
138	23.5	23.3	23	22.9	23.4	23.8		0	0	0	0	0	0		137	137	137	137	137	137
139	23.1	22.9	23.6	22.7	23.2	23.2		0	0	0	0	0	0		138	138	138	138	138	138
140	23.3	23.1	23.5	23.2	23.4	23.6		0	0	0	0	0	0		139	139	139	139	139	139
141	23.2	23	23.3	23.1	23.2	23.3		0	0	0	0	0	0		140	140	140	140	140	140
142	23.2	23	23.2	23.2	23.3	23.4		0	0	0	0	0	0		141	141	141	141	141	141
143	23.1	22.9	23.4	22.8	23.3	23.3		0	0	0	0	0	0		142	142	142	142	142	142
144	23	22.8	23.7	22.7	23.1	23		0	0	0	0	0	0		143	143	143	143	143	143
145	22.9	22.7	23.1	23.2	23.2	23		0	0	0	0	0	0		144	144	144	144	144	144
146	23.2	23	23.1	22.9	23.2	23.3		0	0	0	0	0	0		145	145	145	145	145	145
147	23.5	23.3	23.1	23.3	23.1	23.5		0	0	0	0	0	0		146	146	146	146	146	146
148	23.1	22.9	23.8	23.4	23.1	23.1		0	0	0	0	0	0		147	147	147	147	147	147
149	23.3	23.1	23.3	23	23.1	23.3		0	0	0	0	0	0		148	148	148	148	148	148
150	23.2	23	23.1	22.8	23.1	23.2		0	0	0	0	0	0		149	149	149	149	149	149
151	23.1	22.9	23	22.7	23.1	23.1		0	0	0	0	0	0		150	150	150	150	150	150
152	23	22.8	23.2	22.9	23.1	23		0	0	0	0	0	0		151	151	151	151	151	151
153	22.9	22.7	23	23.2	23.1	22.9		0	0	0	0	0	0		152	152	152	152	152	152
154	23.2	23	23.2	22.9	23.1	23.2		0	0	0	0	0	0		153	153	153	153	153	153
155	23.5	23.3	23.4	22.7	23.1	23.5		0	0	0	0	0	0		154	154	154	154	154	154
156	23.1	22.9	23.1	22.8	23.1	23.1		0	0	0	0	0	0		155	155	155	155	155	155
157	23.3	23.1	23.7	23.4	23.1	23.3		0	0	0	0	0	0		156	156	156	156	156	156
158	23.2	23	23.3	23.4	23.1	23.2		0	0	0	0	0	0		157	157	157	157	157	157
159	23.1	22.9	23.2	23.2	23.1	23.1		0	0	0	0	0	0		158	158	158	158	158	158
160	23.1	22.9	23.5	22.7	23.1	23.1		0	0	0	0	0	0		159	159	159	159	159	159
161	23.3	23.1	23.7	23	23.1	23.3		0	0	0	0	0	0		160	160	160	160	160	160
162	23.2	23	23.7	23.4	23	23.1		0	0	0	0	0	0		161	161	161	161	161	161
163	23.1	22.9	23.7	22.8	23.1	23.1		0	0	0	0	0	0		162	162	162	162	162	162
164	23.2	23	23.1	23.3	23.2	23.3		0	0	0	0	0	0		163	163	163	163	163	163
165	23.2	23	23.6	22.7	23.3	23.4		0	0	0	0	0	0		164	164	164	164	164	164
166	22.9	22.7	23.4	22.7	23.4	23.2		0	0	0	0	0	0		165	165	165	165	165	165
167	23.2	23	23.8	23.1	23.2	23.3		0	0	0	0	0	0		166	166	166	166	166	166
168	23.5	23.3	23.5	22.8	23.3	23.7		0	0	0	0	0	0		167	167	167	167	167	167
169	23.1	22.9	23.8	22.7	23.3	23.3		0	0	0	0	0	0		168	168	168	168	168	168
170	23.3	23.1	23.7	23.5	23.1	23.3		0	0	0	0	0	0		169	169	169	169	169	169
171	23.2	23	23.1	23.5	23.2	23.3		0	0	0	0	0	0		170	170	170	170	170	170
172	23.2	23	23	23.3	23.3	23.4		0	0	0	0	0	0		171	171	171	171	171	171
173	23.1	22.9	23.3	22.8	23.4	23.4		0	0	0	0	0	0		172	172	172	172	172	172
174	23	22.8	23.2	23.1	23.2	23.1		0	0	0	0	0	0		173	173	173	173	173	173
175	22.9	22.7	23	22.9	23.4	23.2		0	0	0	0	0	0		174	174	174	174	174	174
176	23.2	23	23.8	22.8	23.2	23.3		0	0	0	0	0	0		175	175	175	175	175	175
177	23.5	23.3	23.5	22.7	23.3	23.7		0	0	0	0	0	0		176	176	176	176	176	176
178	23.1	22.9	23.7	23.3	23.3	23.3		0	0	0	0	0	0		177	177	177	177	177	177
179	23.3	23.1	23.7	23	23.1	23.3		0	0	0	0	0	0		178	178	178	178	178	178
180	23.2	23	23.5	23.3	23.2	23.3		0	0	0	0	0	0		179	179	179	179	179	179
181	23.1	22.9	23.4	22.9	23.1	23.1		0	0	0	0	0	0		180	180	180	180	180	180
182	23	22.8	23.3	23	23.2	23.1		0	0	0	0	0	0		181	181	181	181	181	181
183	22.9	22.7	23.8	23.1	23.3	23.1		0	0	0	0	0	0		182	182	182	182	182	182
184	23.2	23	23.5	22.7	23.4	23.5		0	0	0	0	0	0		183	183	183	183	183	183
185	23.5	23.3	23.2	22.8	23.2	23.6		0	0	0	0	0	0		184	184	184	184	184	184
186	23.1	22.9	23.7	22.9	23.4	23.4		0	0	0	0	0	0		185	185	185	185	185	185
187	23.3	23.1	23.2	22.8	23.2	23.4		0	0	0	0	0	0		186	186	186	186	186	186
188	23.2	23	23.2	23.5	23.3	23.4		0	0	0	0	0	0		187	187	187	187	187	187
189	23.1	22.9	23.6	23.2	23.3	23.3		0	0	0	0	0	0		188	188	188	188	188	188
190	23.1	22.9	23.1	23	23.1	23.1		0	0	0	0	0	0		189	189	189	189	189	189
191	23.3	23.1	23.7	22.9	23.2	23.4		0	0	0	0	0	0		190	190	190	190	190	190
192	23.2	23	23	22.8	23.1	23.2		0	0	0	0	0	0		191	191	191	191	191	191
193	23.1	22.9	23	23.5	23.2	23.2		0	0	0	0	0	0		192	192	192	192	192	192
194	23.2	23	23.5	23.5	23.2	23.3		0	0	0	0	0	0		193	193	193	193	193	193
195	23.2	23	23	22.9	23.2	23.3		0	0	0	0	0	0		194	194	194	194	194	194
196	23.2	23	23	23.5	23.2	23.3		0	0	0	0	0	0		195	195	195	195	195	195
197	23.2	23	23	23.4	23.2	23.3		0	0	0	0	0	0		196	196	196	196	196	196
198	23.2	23	23.3	23.3	23.2	23.3		0	0	0	0	0	0		197	197	197	197	197	197
199	23.2	23	23.7	23.5	23.2	23.3		0	0	0	0	0	0		198	198	198	198	198	198
200	23.2	23	23.3	23	23.2	23.3		0	0	0	0	0	0		199	199	199	199	199	199
201	22.9	22.7	23.5	23.3	23.2	23		0	0	0	0	0	0		200	200	200	200	200	200
202	23.2	23	23.6	23.1	23.2	23.3		0	0	0	0	0	0		201	201	201	201	201	201
203	23.5	23.3	23	23.3	23.2	23.6		0	0	0	0	0	0		202	202	202	202	202	202
204	23.1	22.9	23.1	22.8	23.2	23.2		0	0	0	0	0	0		203	203	203	203	203	203
205	23.3	23.1	23.6	23	23.2	23.4		0	0	0	0	0	0		204	204	204	204	204	204
206	23.2	23	23	23	23.2	23.3		0	0	0	0	0	0		205	205	205	205	205	205
207	23.2	23	23.1	23	23.3	23.4		0	0	0	0	0	0		206	206	206	206	206	206
208	23.1	22.9	23.1	23.4	23.4	23.4		0	0	0	0	0	0		207	207	207	207	207	207
209	23	22.8	23.4	23.3	23.2	23.1		0	0	0	0	0	0		208	208	208	208	208	208
210	22.9	22.7	23.2	22.7	23.4	23.2		0	0	0	0	0	0		209	209	209	209	209	209
211	23.2	23	23.8	23	23.2	23.3		0	0	0	0	0	0		210	210	210	210	210	210
212	23.5	23.3	23.2	23.5	23.1	23.5		0	0	0	0	0	0		211	211	211	211	211	211
213	23.1	22.9	23.7	23.2	23.3	23.3		0	0	0	0	0	0		212	212	212	212	212	212
214	23.3	23.1	23.6	23.3	23.1	23.3		0	0	0	0	0	0		213	213	213	213	213	213
215	23.2	23	23.1	23.3	23.2	23.3		0	0	0	0	0	0		214	214	214	214	214	214
216	23.1	22.9	23.2	23.1	23.1	23.1		0	0	0	0	0	0		215	215	215	215	215	215
217	23	22.8	23.1	22.7	23.2	23.1		0	0	0	0	0	0		216	216	216	216	216	216
218	22.9	22.7	23.4	22.7	23.3	23.1		0	0	0	0	0	0		217	217	217	217	217	217
219	23.2	23	23.8	22.8	23.4	23.5		0	0	0	0	0	0		218	218	218	218	218	218
220	23.5	23.3	23.7	23.2	23.2	23.6		0	0	0	0	0	0		219	219	219	219	219	219
221	23.1	22.9	23.1	23.2	23.4	23.4		0	0	0	0	0	0		220	220	220	220	220	220
222	23.3	23.1	23.8	23.1	23.2	23.4		0	0	0	0	0	0		221	221	221	221	221	221
223	23.2	23	23.3	22.9	23.3	23.4		0	0	0	0	0	0		222	222	222	222	222	222
224	23.1	22.9	23.1	22.9	23.3	23.3		0	0	0	0	0	0		223	223	223	223	223	223
225	23.1	22.9	23.4	23.3	23.1	23.1		0	0	0	0	0	0		224	224	224	224	224	224
226	23.3	23.1	23	23.1	23.2	23.4		0	0	0	0	0	0		225	225	225	225	225	225
227	23.2	23	23.5	23.2	23.2	23.3		0	0	0	0	0	0		226	226	226	226	226	226
228	23.1	22.9	23.4	23.2	23.1	23.1		0	0	0	0	0	0		227	227	227	227	227	227
229	23.2	23	23.4	23.5	23.1	23.2		0	0	0	0	0	0		228	228	228	228	228	228
230	23.2	23	23.4	23.1	23.1	23.2		0	0	0	0	0	0		229	229	229	229	229	229
231	23.2	23	23.8	22.7	23.1	23.2		0	0	0	0	0	0		230	230	230	230	230	230
232	23.2	23	23.2	23.1	23.1	23.2		0	0	0	0	0	0		231	231	231	231	231	231
233	23.2	23	23.6	23.3	23.1	23.2		0	0	0	0	0	0		232	232	232	232	232	232
234	23.2	23	23	23.1	23.1	23.2		0	0	0	0	0	0		233	233	233	233	233	233
235	23.2	23	23.8	23.2	23.1	23.2		0	0	0	0	0	0		234	234	234	234	234	234
236	22.9	22.7	23.5	23.1	23.1	22.9		0	0	0	0	0	0		235	235	235	235	235	235
237	23.2	23	23.6	23	23.1	23.2		0	0	0	0	0	0		236	236	236	236	236	236
238	23.5	23.3	23.8	23.2	23.1	23.5		0	0	0	0	0	0		237	237	237	237	237	237
239	23.1	22.9	23.6	23.5	23.1	23.1		0	0	0	0	0	0		238	238	238	238	238	238
240	23.3	23.1	23.3	23.4	23.1	23.3		0	0	0	0	0	0		239	239	239	239	239	239
241	23.2	23	23.2	23.2	23.1	23.2		0	0	0	0	0	0		240	240	240	240	240	240
242	23.2	23	23.6	23.1	23.1	23.2		0	0	0	0	0	0		241	241	241	241	241	241
243	23.1	22.9	23.3	23.5	23.1	23.1		0	0	0	0	0	0		242	242	242	242	242	242
244	23	22.8	23.2	23.5	23.1	23		0	0	0	0	0	0		243	243	243	243	243	243
245	22.9	22.7	23.2	23.5	23.1	22.9		0	0	0	0	0	0		244	244	244	244	244	244
246	23.2	23	23.5	23.4	23.1	23.2		0	0	0	0	0	0		245	245	245	245	245	245
247	23.5	23.3	23.6	23.4	23.1	23.5		0	0	0	0	0	0		246	246	246	246	246	246
248	23.1	22.9	23.8	23	23.1	23.1		0	0	0	0	0	0		247	247	247	247	247	247
249	23.3	23.1	23.1	22.8	23.2	23.4		0	0	0	0	0	0		248	248	248	248	248	248
250	23.2	23	23.8	23.1	23.1	23.2		0	0	0	0	0	0		249	249	249	249	249	249
251	23.1	22.9	23.1	23.1	23.2	23.2		0	0	0	0	0	0		250	250	250	250	250	250
252	23	22.8	23.5	22.7	23.3	23.2		0	0	0	0	0	0		251	251	251	251	251	251
253	22.9	22.7	23.5	23.2	23.4	23.2		0	0	0	0	0	0		252	252	252	252	252	252
254	23.2	23	23.6	23.4	23.2	23.3		0	0	0	0	0	0		253	253	253	253	253	253
255	23.5	23.3	23.6	23	23.4	23.8		0	0	0	0	0	0		254	254	254	254	254	254
256	23.1	22.9	23.4	22.7	23.2	23.2		0	0	0	0	0	0		255	255	255	255	255	255
257	23.3	23.1	23.3	23	23.3	23.5		0	0	0	0	0	0		256	256	256	256	256	256
258	23.2	23	23.6	23.4	23.3	23.4		0	0	0	0	0	0		257	257	257	257	257	257
259	23.1	22.9	23.6	22.7	23.1	23.1		0	0	0	0	0	0		258	258	258	258	258	258
260	23.1	22.9	23.4	23.2	23.2	23.2		0	0	0	0	0	0		259	259	259	259	259	259
261	23.3	23.1	23.2	23.4	23.1	23.3		0	0	0	0	0	0		260	260	260	260	260	260
262	23.2	23	23.2	22.7	23.2	23.3		0	0	0	0	0	0		261	261	261	261	261	261
263	23.1	22.9	23.6	22.7	23.3	23.3		0	0	0	0	0	0		262	262	262	262	262	262
264	23.2	23	23.5	23.2	23.4	23.5		0	0	0	0	0	0		263	263	263	263	263	263
265	23.2	23	23.3	23	23.2	23.3		0	0	0	0	0	0		264	264	264	264	264	264
266	23.2	23	23.5	22.8	23.4	23.5		0	0	0	0	0	0		265	265	265	265	265	265
267	23.2	23	23.2	23.4	23.2	23.3		0	0	0	0	0	0		266	266	266	266	266	266
268	23.2	23	23.6	23	23.3	23.4		0	0	0	0	0	0		267	267	267	267	267	267
269	23.2	23	23.8	23.2	23.3	23.4		0	0	0	0	0	0		268	268	268	268	268	268
270	23.2	23	23	23	23.1	23.2		0	0	0	0	0	0		269	269	269	269	269	269
271	23.2	23	23.6	23	23.2	23.3		0	0	0	0	0	0		270	270	270	270	270	270
272	23.3	23.1	23.2	22.7	23.1	23.3		0	0	0	0	0	0		271	271	271	271	271	271
273	23.2	23	23	23.3	23.2	23.3		0	0	0	0	0	0		272	272	272	272	272	272
274	23.1	22.9	23.2	22.9	23.2	23.2		0	0	0	0	0	0		273	273	273	273	273	273
275	23	22.8	23.6	23.1	23.2	23.1		0	0	0	0	0	0		274	274	274	274	274	274
276	22.9	22.7	23.2	22.7	23.2	23		0	0	0	0	0	0		275	275	275	275	275	275
277	23.2	23	23.3	23	23.2	23.3		0	0	0	0	0	0		276	276	276	276	276	276
278	23.5	23.3	23.7	23.3	23.2	23.6		0	0	0	0	0	0		277	277	277	277	277	277
279	23.1	22.9	23.2	23.1	23.2	23.2		0	0	0	0	0	0		278	278	278	278	278	278
280	23.3	23.1	23.2	22.9	23.2	23.4		0	0	0	0	0	0		279	279	279	279	279	279
281	23.2	23	23.3	23.1	23.2	23.3		0	0	0	0	0	0		280	280	280	280	280	280
282	23.2	23	23.2	23	23.2	23.3		0	0	0	0	0	0		281	281	281	281	281	281
283	23.1	22.9	23.5	23.4	23.2	23.2		0	0	0	0	0	0		282	282	282	282	282	282
284	23	22.8	23.5	23.2	23.2	23.1		0	0	0	0	0	0		283	283	283	283	283	283
285	22.9	22.7	23	22.9	23.2	23		0	0	0	0	0	0		284	284	284	284	284	284
286	23.2	23	23.4	23.5	23.2	23.3		0	0	0	0	0	0		285	285	285	285	285	285
287	23.1	22.9	23.1	22.7	23.3	23.3		0	0	0	0	0	0		286	286	286	286	286	286
288	23.3	23.1	23	22.7	23.4	23.6		0	0	0	0	0	0		287	287	287	287	287	287
289	23.2	23	23.7	22.7	23.2	23.3		0	0	0	0	0	0		288	288	288	288	288	288
290	23.1	22.9	23.5	22.8	23.4	23.4		0	0	0	0	0	0		289	289	289	289	289	289
291	23	22.8	23.8	23.2	23.2	23.1		0	0	0	0	0	0		290	290	290	290	290	290
292	22.9	22.7	23.7	22.9	23.1	22.9		0	0	0	0	0	0		291	291	291	291	291	291
293	23.2	23	23.7	23.4	23.3	23.4		0	0	0	0	0	0		292	292	292	292	292	292
294	23.5	23.3	23.2	23	23.1	23.5		0	0	0	0	0	0		293	293	293	293	293	293
295	23.1	22.9	23.2	22.9	23.2	23.2		0	0	0	0	0	0		294	294	294	294	294	294
296	23.3	23.1	23.7	23.2	23.1	23.3		0	0	0	0	0	0		295	295	295	295	295	295
297	23.2	23	23.1	22.8	23.2	23.3		0	0	0	0	0	0		296	296	296	296	296	296
298	23.2	23	23.3	23.4	23.3	23.4		0	0	0	0	0	0		297	297	297	297	297	297
299	23.1	22.9	23.6	23.1	23.4	23.4		0	0	0	0	0	0		298	298	298	298	298	298
300	23	22.8	23.7	23.2	23.2	23.1		0	0	0	0	0	0		299	299	299	299	299	299
301	22.9	22.7	23.8	23.3	23.4	23.2		0	0	0	0	0	0		300	300	300	300	300	300
302	23.2	23	23.1	22.8	23.2	23.3		0	0	0	0	0	0		301	301	301	301	301	301
303	23.5	23.3	23.1	22.8	23.3	23.7		0	0	0	0	0	0		302	302	302	302	302	302
304	23.1	22.9	23.5	22.8	23.3	23.3		0	0	0	0	0	0		303	303	303	303	303	303
305	23.3	23.1	23.1	22.9	23.1	23.3		0	0	0	0	0	0		304	304	304	304	304	304
306	23.2	23	23.8	23	23.2	23.3		0	0	0	0	0	0		305	305	305	305	305	305
307	23.1	22.9	23.1	23	23.2	23.2		0	0	0	0	0	0		306	306	306	306	306	306
308	23	22.8	23.5	22.8	23.1	23		0	0	0	0	0	0		307	307	307	307	307	307
309	22.9	22.7	23	23.3	23.1	22.9		0	0	0	0	0	0		308	308	308	308	308	308
310	23.2	23	23.1	23.2	23.1	23.2		0	0	0	0	0	0		309	309	309	309	309	309
311	23.5	23.3	23.8	22.8	23.1	23.5		0	0	0	0	0	0		310	310	310	310	310	310
312	23.1	22.9	23.4	23.2	23.1	23.1		0	0	0	0	0	0		311	311	311	311	311	311
313	23.3	23.1	23.2	23.3	23.1	23.3		0	0	0	0	0	0		312	312	312	312	312	312
314	23.2	23	23.7	23.3	23.1	23.2		0	0	0	0	0	0		313	313	313	313	313	313
315	23.1	22.9	23.6	22.9	23.1	23.1		0	0	0	0	0	0		314	314	314	314	314	314
316	23.1	22.9	23.8	23.2	23.1	23.1		0	0	0	0	0	0		315	315	315	315	315	315
317	23.3	23.1	23.1	22.9	23.1	23.3		0	0	0	0	0	0		316	316	316	316	316	316
318	23.2	23	23	22.7	23.1	23.2		0	0	0	0	0	0		317	317	317	317	317	317
319	23.1	22.9	23	23	23.2	23.2		0	0	0	0	0	0		318	318	318	318	318	318
320	23.2	23	23.3	23.5	23.2	23.3		0	0	0	0	0	0		319	319	319	319	319	319
321	23.2	23	23.8	23.5	23.2	23.3		0	0	0	0	0	0		320	320	320	320	320	320
322	23.2	23	23.4	23.5	23.2	23.3		0	0	0	0	0	0		321	321	321	321	321	321
323	23.2	23	23.6	22.8	23.2	23.3		0	0	0	0	0	0		322	322	322	322	322	322
324	23.2	23	23	23.3	23.2	23.3		0	0	0	0	0	0		323	323	323	323	323	323
325	23.2	23	23	23.4	23.2	23.3		0	0	0	0	0	0		324	324	324	324	324	324
326	23.2	23	23.3	23	23.2	23.3		0	0	0	0	0	0		325	325	325	325	325	325
327	23.2	23	23	23.2	23.2	23.3		0	0	0	0	0	0		326	326	326	326	326	326
328	23.2	23	23.1	23.4	23.2	23.3		0	0	0	0	0	0		327	327	327	327	327	327
329	23.1	22.9	23.7	23.1	23.2	23.2		0	0	0	0	0	0		328	328	328	328	328	328
330	23.3	23.1	23.8	22.9	23.2	23.4		0	0	0	0	0	0		329	329	329	329	329	329
331	23.2	23	23.4	22.7	23.2	23.3		0	0	0	0	0	0		330	330	330	330	330	330
332	23.1	22.9	23.7	23.1	23.2	23.2		0	0	0	0	0	0		331	331	331	331	331	331
333	23	22.8	23.8	23.2	23.2	23.1		0	0	0	0	0	0		332	332	332	332	332	332
334	22.9	22.7	23.6	22.7	23.2	23		0	0	0	0	0	0		333	333	333	333	333	333
335	23.2	23	23.4	23.2	23.2	23.3		0	0	0	0	0	0		334	334	334	334	334	334
336	23.5	23.3	23.1	23.5	23.2	23.6		0	0	0	0	0	0		335	335	335	335	335	335
337	23.1	22.9	23.4	22.7	23.2	23.2		0	0	0	0	0	0		336	336	336	336	336	336
338	23.3	23.1	23.7	23	23.2	23.4		0	0	0	0	0	0		337	337	337	337	337	337
339	23.2	23	23.3	22.9	23.2	23.3		0	0	0	0	0	0		338	338	338	338	338	338
340	23.1	22.9	23	22.8	23.2	23.2		0	0	0	0	0	0		339	339	339	339	339	339
341	23.1	22.9	23.1	23.1	23.2	23.2		0	0	0	0	0	0		340	340	340	340	340	340
342	22.9	22.7	23.8	22.8	23.2	23		0	0	0	0	0	0		341	341	341	341	341	341
343	23.2	23	23.1	23.1	23.2	23.3		0	0	0	0	0	0		342	342	342	342	342	342
344	23.5	23.3	23	23.2	23.2	23.6		0	0	0	0	0	0		343	343	343	343	343	343
345	23.1	22.9	23.5	23.5	23.2	23.2		0	0	0	0	0	0		344	344	344	344	344	344
346	23.3	23.1	23.3	22.8	23.2	23.4		0	0	0	0	0	0		345	345	345	345	345	345
347	23.2	23	23.2	23.3	23.2	23.3		0	0	0	0	0	0		346	346	346	346	346	346
348	23.2	23	23.1	23.3	23.2	23.3		0	0	0	0	0	0		347	347	347	347	347	347
349	23.1	22.9	23.5	23.1	23.2	23.2		0	0	0	0	0	0		348	348	348	348	348	348
350	23	22.8	23.2	23.3	23.2	23.1		0	0	0	0	0	0		349	349	349	349	349	349
351	22.9	22.7	23.7	22.7	23.2	23		0	0	0	0	0	0		350	350	350	350	350	350
352	23.2	23	23.1	23.5	23.2	23.3		0	0	0	0	0	0		351	351	351	351	351	351
353	23.5	23.3	23	23.3	23.2	23.6		0	0	0	0	0	0		352	352	352	352	352	352
354	23.1	22.9	23.5	23.5	23.2	23.2		0	0	0	0	0	0		353	353	353	353	353	353
355	23.3	23.1	23.3	23.3	23.2	23.4		0	0	0	0	0	0		354	354	354	354	354	354
356	23.2	23	23.4	23	23.2	23.3		0	0	0	0	0	0		355	355	355	355	355	355
357	23.1	22.9	23	23.2	23.2	23.2		0	0	0	0	0	0		356	356	356	356	356	356
358	23	22.8	23.8	22.8	23.2	23.1		0	0	0	0	0	0		357	357	357	357	357	357
359	22.9	22.7	23.5	22.9	23.2	23		0	0	0	0	0	0		358	358	358	358	358	358
360	23.2	23	23	23.2	23.2	23.3		0	0	0	0	0	0		359	359	359	359	359	359
361	23.5	23.3	23.2	23.4	23.2	23.6		0	0	0	0	0	0		360	360	360	360	360	360
362	23.2	23	23.7	23.3	23.2	23.3		0	0	0	0	0	0		361	361	361	361	361	361
363	23.3	23.1	21.8	23.4	23.2	23.4		0	0	0	0	0	0		362	362	362	362	362	362
364	23.2	23	21.5	23.4	23.2	23.3		0	0	0	0	0	0		363	363	363	363	363	363
365	23.1	22.9	21.9	23.4	23.2	23.2		0	0	0	0	0	0		364	364	364	364	364	364
366	23	22.8	21.5	22.8	23.2	23.1		0	0	0	0	0	0		365	365	365	365	365	365
367	22.9	22.7	21.1	22.8	23.2	23		0	0	0	0	0	0		366	366	366	366	366	366
368	23.2	23	21.4	23.2	23.2	23.3		0	0	0	0	0	0		367	367	367	367	367	367
369	23.5	23.3	21.3	23.5	23.2	23.6		0	0	0	0	0	0		368	368	368	368	368	368
370	23.1	22.9	21.5	22.9	23.2	23.2		0	0	0	0	0	0		369	369	369	369	369	369
371	23.3	23.1	21.3	23	23.2	23.4		0	0	0	0	0	0		370	370	370	370	370	370
372	23.2	23	21.3	23.4	23.2	23.3		0	0	0	0	0	0		371	371	371	371	371	371
373	23.2	23	21.1	23.5	23.2	23.3		0	0	0	0	0	0		372	372	372	372	372	372
374	23.1	22.9	21.3	23	23.2	23.2		0	0	0	0	0	0		373	373	373	373	373	373
375	23	22.8	21.5	23	23.2	23.1		0	0	0	0	0	0		374	374	374	374	374	374
376	22.9	22.7	21.5	22.7	23.2	23		0	0	0	0	0	0		375	375	375	375	375	375
377	23.2	23	21.1	23	23.2	23.3		0	0	0	0	0	0		376	376	376	376	376	376
378	23.1	22.9	21.9	23	23.2	23.2		0	0	0	0	0	0		377	377	377	377	377	377
379	23.3	23.1	21.4	23.3	23.2	23.4		0	0	0	0	0	0		378	378	378	378	378	378
380	23.2	23	21.4	23	23.2	23.3		0	0	0	0	0	0		379	379	379	379	379	379
381	23.1	22.9	21.4	23	23.2	23.2		0	0	0	0	0	0		380	380	380	380	380	380
382	23	22.8	21.8	23.1	23.2	23.1		0	0	0	0	0	0		381	381	381	381	381	381
383	22.9	22.7	21.6	23.1	23.2	23		0	0	0	0	0	0		382	382	382	382	382	382
384	23.2	23	21.1	22.9	23.2	23.3		0	0	0	0	0	0		383	383	383	383	383	383
385	23.5	23.3	21.2	23	23.2	23.6		0	0	0	0	0	0		384	384	384	384	384	384
386	23.1	22.9	21.5	22.8	23.2	23.2		0	0	0	0	0	0		385	385	385	385	385	385
387	23.3	23.1	21.8	23.1	23.2	23.4		0	0	0	0	0	0		386	386	386	386	386	386
388	23.2	23	21.7	23	23.2	23.3		0	0	0	0	0	0		387	387	387	387	387	387
389	23.2	23	21.2	23.4	23.2	23.3		0	0	0	0	0	0		388	388	388	388	388	388
390	23.1	22.9	21.2	23.1	23.3	23.3		0	0	0	0	0	0		389	389	389	389	389	389
391	23	22.8	21.4	22.9	23.4	23.3		0	0	0	0	0	0		390	390	390	390	390	390
392	22.9	22.7	21.4	22.7	23.2	23		0	0	0	0	0	0		391	391	391	391	391	391
393	23.2	23	21.1	23.1	23.4	23.5		0	0	0	0	0	0		392	392	392	392	392	392
394	23.5	23.3	21.9	23.4	23.2	23.6		0	0	0	0	0	0		393	393	393	393	393	393
395	23.1	22.9	21.3	22.8	23.1	23.1		0	0	0	0	0	0		394	394	394	394	394	394
396	23.3	23.1	21.4	22.7	23.3	23.5		0	0	0	0	0	0		395	395	395	395	395	395
397	23.2	23	21.7	23.1	21.7	23.2		0	0	0	0	0	0		396	396	396	396	396	396
398	23.1	22.9	21.3	23	21.8	23.2		0	0	0	0	0	0		397	397	397	397	397	397
399	23	22.8	21.6	22.7	21.7	23		0	0	0	0	0	0		398	398	398	398	398	398
400	22.9	22.7	21.5	21.9	21.8	23		0	0	0	0	0	0		399	399	399	399	399	399
401	23.2	23	21.6	22.4	21.9	23.4		0	0	0	0	0	0		400	400	400	400	400	400
402	23.5	23.3	21.3	22.7	22	23.8		0	0	0	0	0	0		401	401	401	401	401	401
403	23.1	22.9	21.2	22	21.8	23.2		0	0	0	0	0	0		402	402	402	402	402	402
404	23.3	23.1	21.3	22.4	22	23.6		0	0	0	0	0	0		403	403	403	403	403	403
405	23.2	23	21.6	22.1	21.8	23.3		0	0	0	0	0	0		404	404	404	404	404	404
406	23.1	22.9	21.9	21.9	21.9	23.3		0	0	0	0	0	0		405	405	405	405	405	405
407	23.1	22.9	21.7	22.1	21.9	23.3		0	0	0	0	0	0		406	406	406	406	406	406
408	23.3	23.1	21.9	22.6	21.7	23.3		0	0	0	0	0	0		407	407	407	407	407	407
409	23.2	23	21.5	22	21.8	23.3		0	0	0	0	0	0		408	408	408	408	408	408
410	23.1	22.9	21.1	22.6	21.8	23.2		0	0	0	0	0	0		409	409	409	409	409	409
411	23.2	23	21.4	22.2	21.7	23.2		0	0	0	0	0	0		410	410	410	410	410	410
412	23.2	23	21.7	22.5	21.7	23.2		0	0	0	0	0	0		411	411	411	411	411	411
413	23.2	23	21.2	22	21.7	23.2		0	0	0	0	0	0		412	412	412	412	412	412
414	23.2	23	21.6	22.7	21.8	23.3		0	0	0	0	0	0		413	413	413	413	413	413
415	23.2	23	21.6	22.3	21.8	23.3		0	0	0	0	0	0		414	414	414	414	414	414
416	23.2	23	21.5	21.9	21.8	23.3		0	0	0	0	0	0		415	415	415	415	415	415
417	23.2	23	21.7	22.1	21.8	23.3		0	0	0	0	0	0		416	416	416	416	416	416
418	23.2	23	21.7	22.5	21.8	23.3		0	0	0	0	0	0		417	417	417	417	417	417
419	23.2	23	21.6	22.2	21.8	23.3		0	0	0	0	0	0		418	418	418	418	418	418
420	23.1	22.9	21.9	22.4	21.8	23.2		0	0	0	0	0	0		419	419	419	419	419	419
421	22.5	23.1	21.7	21.9	21.8	23.4		0	0	0	0	0	0		420	420	420	420	420	420
422	22.4	23	21.6	21.9	21.8	23.3		0	0	0	0	0	0		421	421	421	421	421	421
423	22.3	22.9	21.8	22.5	21.8	23.2		0	0	0	0	0	0		422	422	422	422	422	422
424	22.2	22.8	21.3	22.5	21.8	23.1		0	0	0	0	0	0		423	423	423	423	423	423
425	22.1	22.7	21.3	22.1	21.8	23		0	0	0	0	0	0		424	424	424	424	424	424
426	22.4	23	21.2	22.4	21.8	23.3		0	0	0	0	0	0		425	425	425	425	425	425
427	22.7	23.3	21.4	22.6	21.8	23.6		0	0	0	0	0	0		426	426	426	426	426	426
428	22.3	22.9	21.8	22.2	21.8	23.2		0	0	0	0	0	0		427	427	427	427	427	427
429	22.5	23.1	21.1	22.3	21.8	23.4		0	0	0	0	0	0		428	428	428	428	428	428
430	22.4	23	21.8	22.4	21.8	23.3		0	0	0	0	0	0		429	429	429	429	429	429
431	22.3	22.9	21.6	22.6	21.8	23.2		0	0	0	0	0	0		430	430	430	430	430	430
432	22.3	22.9	21.6	22.3	21.8	23.2		0	0	0	0	0	0		431	431	431	431	431	431
433	22.1	22.7	21.5	22.7	21.8	23		0	0	0	0	0	0		432	432	432	432	432	432
434	22.4	23	21.2	22.5	21.8	23.3		0	0	0	0	0	0		433	433	433	433	433	433
435	22.7	23.3	21.1	22.2	21.8	23.6		0	0	0	0	0	0		434	434	434	434	434	434
436	22.3	22.9	21.3	22.1	21.8	23.2		0	0	0	0	0	0		435	435	435	435	435	435
437	22.5	23.1	21.3	22.5	21.8	23.4		0	0	0	0	0	0		436	436	436	436	436	436
438	22.4	23	21.6	22.6	21.8	23.3		0	0	0	0	0	0		437	437	437	437	437	437
439	22.4	23	21.7	22.2	21.8	23.3		0	0	0	0	0	0		438	438	438	438	438	438
440	22.3	22.9	21.2	22.4	21.8	23.2		0	0	0	0	0	0		439	439	439	439	439	439
441	22.2	22.8	21.3	22.3	21.8	23.1		0	0	0	0	0	0		440	440	440	440	440	440
442	22.1	22.7	21.8	22.6	21.8	23		0	0	0	0	0	0		441	441	441	441	441	441
443	22.4	23	21.5	22.6	21.8	23.3		0	0	0	0	0	0		442	442	442	442	442	442
444	22.7	23.3	21.7	22.2	21	23.6		0	0	0	0	0	0		443	443	443	443	443	443
445	22.3	22.9	21.1	22	21	23.2		0	0	0	0	0	0		444	444	444	444	444	444
446	22.5	23.1	21.4	21.6	21	23.4		0	0	0	0	0	0		445	445	445	445	445	445
447	22.4	23	21.9	21.5	21	23.3		0	0	0	0	0	0		446	446	446	446	446	446
448	22.3	22.9	21.2	21.9	21	23.2		0	0	0	0	0	0		447	447	447	447	447	447
449	22.2	22.8	21.3	21.8	21	23.1		0	0	0	0	0	0		448	448	448	448	448	448
450	22.1	22.7	21.1	21.2	21	23		0	0	0	0	0	0		449	449	449	449	449	449
451	22.4	23	21.2	22	21	23.3		0	0	0	0	0	0		450	450	450	450	450	450
452	22.7	23.3	21.7	21.6	21.1	23.7		0	0	0	0	0	0		451	451	451	451	451	451
453	22.3	22.9	21.4	21.6	21.2	23.4		0	0	0	0	0	0		452	452	452	452	452	452
454	22.5	23.1	21.8	21.7	21	23.4		0	0	0	0	0	0		453	453	453	453	453	453
455	22.4	23	21.9	21.8	21.2	23.5		0	0	0	0	0	0		454	454	454	454	454	454
456	22.3	22.9	20.9	21.4	21	23.2		0	0	0	0	0	0		455	455	455	455	455	455
457	22.3	22.9	20.5	21.2	20.9	23.1		0	0	0	0	0	0		456	456	456	456	456	456
458	22.5	23.1	20.9	22	21.1	23.5		0	0	0	0	0	0		457	457	457	457	457	457
459	22.4	20.2	20.4	21.4	20.9	20.4		0	0	0	0	0	0		458	458	458	458	458	458
460	22.3	20.1	21	22	21	20.4		0	0	0	0	0	0		459	459	459	459	459	459
461	22.4	20.2	20.9	21.5	20.9	20.4		0	0	0	0	0	0		460	460	460	460	460	460
462	22.4	20.2	20.3	21.7	21	20.5		0	0	0	0	0	0		461	461	461	461	461	461
463	22.4	20.2	21.1	21.7	21.1	20.6		0	0	0	0	0	0		462	462	462	462	462	462
464	22.4	20.2	20.3	21.3	19.8	20.7		0	0	0	0	0	0		463	463	463	463	463	463
465	22.4	20.2	20.8	22	19.6	20.5		0	0	0	0	0	0		464	464	464	464	464	464
466	22.4	20.2	21	22	19.8	20.7		0	0	0	0	0	0		465	465	465	465	465	465
467	22.4	20.2	21	21.3	19.6	20.5		0	0	0	0	0	0		466	466	466	466	466	466
468	22.5	20.3	20.4	21.4	19.7	20.7		0	0	0	0	0	0		467	467	467	467	467	467
469	22.4	20.2	20.3	21.8	19.7	20.6		0	0	0	0	0	0		468	468	468	468	468	468
470	22.3	20.1	21.1	21.4	19.5	20.3		0	0	0	0	0	0		469	469	469	469	469	469
471	22.4	20.2	21.1	21.2	19.6	20.5		0	0	0	0	0	0		470	470	470	470	470	470
472	22.5	20.3	20.4	21.4	19.6	20.6		0	0	0	0	0	0		471	471	471	471	471	471
473	22.4	20.2	21.1	21.9	19.5	20.4		0	0	0	0	0	0		472	472	472	472	472	472
474	22.3	20.1	20.8	21.3	19.5	20.3		0	0	0	0	0	0		473	473	473	473	473	473
475	22.1	19.9	20.6	21.8	19.5	20.1		0	0	0	0	0	0		474	474	474	474	474	474
476	22.4	20.2	20.7	21.4	19.6	20.5		0	0	0	0	0	0		475	475	475	475	475	475
477	22.7	20.5	21	21.9	19.6	20.8		0	0	0	0	0	0		476	476	476	476	476	476
478	22.3	20.1	20.8	21.7	19.6	20.4		0	0	0	0	0	0		477	477	477	477	477	477
479	22.5	20.3	20.7	21.3	19.6	20.6		0	0	0	0	0	0		478	478	478	478	478	478
480	22.4	20.2	20.7	21.4	19.6	20.5		0	0	0	0	0	0		479	479	479	479	479	479
481	22.4	20.2	20.8	21.2	19.6	20.5		0	0	0	0	0	0		480	480	480	480	480	480
482	22.3	20.1	20.5	21.6	19.6	20.4		0	0	0	0	0	0		481	481	481	481	481	481
483	22.2	20	20.6	22	19.6	20.3		0	0	0	0	0	0		482	482	482	482	482	482
484	22.1	19.9	21	21.7	19.6	20.2		0	0	0	0	0	0		483	483	483	483	483	483
485	22.4	20.2	20.3	21.2	19.6	20.5		0	0	0	0	0	0		484	484	484	484	484	484
486	22.7	20.5	20.9	21.6	19.6	20.8		0	0	0	0	0	0		485	485	485	485	485	485
487	22.3	20.1	20.5	21.4	19.6	20.4		0	0	0	0	0	0		486	486	486	486	486	486
488	22.5	20.3	20.9	21.5	19.6	20.6		0	0	0	0	0	0		487	487	487	487	487	487
489	22.4	20.2	20.6	21.3	19.6	20.5		0	0	0	0	0	0		488	488	488	488	488	488
490	22.3	20.1	21	21.5	19.6	20.4		0	0	0	0	0	0		489	489	489	489	489	489
491	22.2	20	21.1	21.8	19.6	20.3		0	0	0	0	0	0		490	490	490	490	490	490
492	22.1	19.9	21.1	22	19.6	20.2		0	0	0	0	0	0		491	491	491	491	491	491
493	22.4	20.2	20.4	21.8	19.6	20.5		0	0	0	0	0	0		492	492	492	492	492	492
494	22.7	20.5	20.4	21.4	19.6	20.8		0	0	0	0	0	0		493	493	493	493	493	493
495	22.3	20.1	20.9	22	19.6	20.4		0	0	0	0	0	0		494	494	494	494	494	494
496	22.5	20.3	20.8	21.2	19.6	20.6		0	0	0	0	0	0		495	495	495	495	495	495
497	22.1	19.9	20.7	21.5	19.6	20.2		0	0	0	0	0	0		496	496	496	496	496	496
498	22.4	20.2	20.8	21.3	19.6	20.5		0	0	0	0	0	0		497	497	497	497	497	497
499	22.7	20.5	20.6	22	19.6	20.8		0	0	0	0	0	0		498	498	498	498	498	498
500	22.3	20.1	20.9	22	19.6	20.4		0	0	0	0	0	0		499	499	499	499	499	499
501	22.5	20.3	20.7	21.7	19.6	20.6		0	0	0	0	0	0		500	500	500	500	500	500
502	22.4	20.2	20.9	21.5	19.6	20.5		0	0	0	0	0	0		501	501	501	501	501	501
503	22.4	20.2	21.1	21.7	19.1	20.5		0	0	0	0	0	0		502	502	502	502	502	502
504	22.3	20.1	20.8	21.8	19.1	20.4		0	0	0	0	0	0		503	503	503	503	503	503
505	22.2	20	20.5	21.6	19.1	20.3		0	0	0	0	0	0		504	504	504	504	504	504
506	22.1	19.9	20.4	21.3	19.1	20.2		0	0	0	0	0	0		505	505	505	505	505	505
507	22.4	20.2	20.5	21.2	19.1	20.5		0	0	0	0	0	0		506	506	506	506	506	506
508	22.7	20.5	20.4	21.4	19.1	20.8		0	0	0	0	0	0		507	507	507	507	507	507
509	22.3	20.1	20.3	21.7	19.1	20.4		0	0	0	0	0	0		508	508	508	508	508	508
510	22.5	20.3	20.4	22	19.1	20.6		0	0	0	0	0	0		509	509	509	509	509	509
511	22.4	20.2	20.8	22	19.1	20.5		0	0	0	0	0	0		510	510	510	510	510	510
512	22.3	20.1	20.6	21.7	19.1	20.4		0	0	0	0	0	0		511	511	511	511	511	511
513	22.2	20	20.7	21.3	19.1	20.3		0	0	0	0	0	0		512	512	512	512	512	512
514	22.1	19.9	20.5	21.7	19.1	20.2		0	0	0	0	0	0		513	513	513	513	513	513
515	22.4	20.2	20.9	21.2	19.1	20.5		0	0	0	0	0	0		514	514	514	514	514	514
516	22.7	20.5	20.3	21.7	19.1	20.8		0	0	0	0	0	0		515	515	515	515	515	515
517	22.3	20.1	20.4	21.8	19.1	20.4		0	0	0	0	0	0		516	516	516	516	516	516
518	22.5	20.3	20.9	21.3	19.1	20.6		0	0	0	0	0	0		517	517	517	517	517	517
519	22.4	20.2	20.4	21.5	19.1	20.5		0	0	0	0	0	0		518	518	518	518	518	518
520	22.3	20.1	20.3	21.7	19.1	20.4		0	0	0	0	0	0		519	519	519	519	519	519
521	22.3	20.1	20.7	21.2	19.1	20.4		0	0	0	0	0	0		520	520	520	520	520	520
522	22.5	20.3	19.2	21.8	19.1	20.6		0	0	0	0	0	0		521	521	521	521	521	521
523	22.4	20.2	19.2	21.9	19.1	20.5		0	0	0	0	0	0		522	522	522	522	522	522
524	22.3	20.1	18.4	21.2	19.1	20.4		0	0	0	0	0	0		523	523	523	523	523	523
525	22.4	20.2	18.5	22	19.1	20.5		0	0	0	0	0	0		524	524	524	524	524	524
526	22.4	20.2	18.9	21.4	19.1	20.5		0	0	0	0	0	0		525	525	525	525	525	525
527	22.1	19.9	18.4	21.2	19.1	20.2		0	0	0	0	0	0		526	526	526	526	526	526
528	22.4	20.2	19	21.7	19.1	20.5		0	0	0	0	0	0		527	527	527	527	527	527
529	22.7	20.5	18.7	22	19.1	20.8		0	0	0	0	0	0		528	528	528	528	528	528
530	22.3	20.1	19.2	21.8	19.1	20.4		0	0	0	0	0	0		529	529	529	529	529	529
531	22.5	20.3	19.2	21.3	19.1	20.6		0	0	0	0	0	0		530	530	530	530	530	530
532	22.4	20.2	19.1	21.2	19.1	20.5		0	0	0	0	0	0		531	531	531	531	531	531
533	22.4	20.2	18.8	21.7	19.1	20.5		0	0	0	0	0	0		532	532	532	532	532	532
534	22.3	18.4	18.5	20.3	19.1	18.7		0	0	0	0	0	0		533	533	533	533	533	533
535	22.2	18.3	18.8	19.7	19.1	18.6		0	0	0	0	0	0		534	534	534	534	534	534
536	22.1	18.2	19	20.3	19.1	18.5		0	0	0	0	0	0		535	535	535	535	535	535
537	22.4	18.5	19	19.9	19.1	18.8		0	0	0	0	0	0		536	536	536	536	536	536
538	22.7	18.8	18.9	19.8	19.1	19.1		0	0	0	0	0	0		537	537	537	537	537	537
539	22.3	18.4	18.9	19.7	19.1	18.7		0	0	0	0	0	0		538	538	538	538	538	538
540	22.5	18.6	19.1	19.9	19.1	18.9		0	0	0	0	0	0		539	539	539	539	539	539
541	22.4	18.5	18.8	19.7	19.1	18.8		0	0	0	0	0	0		540	540	540	540	540	540
542	22.3	18.4	18.4	20	19.1	18.7		0	0	0	0	0	0		541	541	541	541	541	541
543	22.2	18.3	18.9	20.4	19.1	18.6		0	0	0	0	0	0		542	542	542	542	542	542
544	22.1	18.2	19	19.6	19.1	18.5		0	0	0	0	0	0		543	543	543	543	543	543
545	22.4	18.5	18.9	20	19.1	18.8		0	0	0	0	0	0		544	544	544	544	544	544
546	22	18.8	19.1	20	19.1	19.1		0	0	0	0	0	0		545	545	545	545	545	545
547	21.6	18.4	17.7	20.1	19.1	18.7		0	0	0	0	0	0		546	546	546	546	546	546
548	21.8	18.6	17.9	19.7	17.9	18.9		0	0	0	0	0	0		547	547	547	547	547	547
549	21.7	18.5	17.7	20.3	17.9	18.8		0	0	0	0	0	0		548	548	548	548	548	548
550	21.6	18.4	17.2	19.7	17.9	18.7		0	0	0	0	0	0		549	549	549	549	549	549
551	21.6	18.4	17.5	19.7	17.9	18.7		0	0	0	0	0	0		550	550	550	550	550	550
552	21.8	18.6	17.9	20.4	17.9	18.9		0	0	0	0	0	0		551	551	551	551	551	551
553	21.7	18.5	17.2	20	17.9	18.8		0	0	0	0	0	0		552	552	552	552	552	552
554	21.6	18.4	17.9	19.7	17.9	18.7		0	0	0	0	0	0		553	553	553	553	553	553
555	21.7	18.5	17.3	20	17.9	18.8		0	0	0	0	0	0		554	554	554	554	554	554
556	21.7	18.5	17.4	19.8	17.9	18.8		0	0	0	0	0	0		555	555	555	555	555	555
557	21.7	18.5	17.3	20	17.9	18.8		0	0	0	0	0	0		556	556	556	556	556	556
558	21.7	18.5	17.1	20	17.9	18.8		0	0	0	0	0	0		557	557	557	557	557	557
559	21.7	18.5	17.4	20	17.9	18.8		0	0	0	0	0	0		558	558	558	558	558	558
560	21.7	18.5	17.3	20.3	17.9	18.8		0	0	0	0	0	0		559	559	559	559	559	559
561	21.7	18.5	17.2	19.6	17.9	18.8		0	0	0	0	0	0		560	560	560	560	560	560
562	21.4	18.2	17.5	19.7	17.9	18.5		0	0	0	0	0	0		561	561	561	561	561	561
563	21.7	18.5	17.7	19.7	17.9	18.8		0	0	0	0	0	0		562	562	562	562	562	562
564	22	18.8	17.7	19.9	17.9	19.1		0	0	0	0	0	0		563	563	563	563	563	563
565	21.6	17.9	17.9	19.6	17.9	18.2		0	0	0	0	0	0		564	564	564	564	564	564
566	21.8	18.1	17.8	19.6	17.9	18.4		0	0	0	0	0	0		565	565	565	565	565	565
567	21.7	18	17.2	20.1	17.9	18.3		0	0	0	0	0	0		566	566	566	566	566	566
568	21.7	18	17.8	20.1	17.9	18.3		0	0	0	0	0	0		567	567	567	567	567	567
569	21.6	17.9	17.6	19.7	17.9	18.2		0	0	0	0	0	0		568	568	568	568	568	568
570	21.5	17.8	17.7	20.3	17.9	18.1		0	0	0	0	0	0		569	569	569	569	569	569
571	21.4	17.7	17.3	19.6	17.9	18		0	0	0	0	0	0		570	570	570	570	570	570
572	21.7	18	17.3	20.3	17.9	18.3		0	0	0	0	0	0		571	571	571	571	571	571
573	22	18.3	17.4	20.3	17.9	18.6		0	0	0	0	0	0		572	572	572	572	572	572
574	21.6	17.9	17.5	19.7	17.9	18.2		0	0	0	0	0	0		573	573	573	573	573	573
575	21.3	18.1	17.3	19.9	17.9	18.4		0	0	0	0	0	0		574	574	574	574	574	574
576	21.2	18	17.7	19.7	17.9	18.3		0	0	0	0	0	0		575	575	575	575	575	575
577	21.1	17.9	17.5	19.9	17.9	18.2		0	0	0	0	0	0		576	576	576	576	576	576
578	21	17.8	17.8	20.1	17.9	18.1		0	0	0	0	0	0		577	577	577	577	577	577
579	20.9	17.7	17.7	19.8	17.9	18		0	0	0	0	0	0		578	578	578	578	578	578
580	21.2	18	17.6	19.7	17.9	18.3		0	0	0	0	0	0		579	579	579	579	579	579
581	21.5	18.3	17.8	20	17.9	18.6		0	0	0	0	0	0		580	580	580	580	580	580
582	21.1	17.9	17.5	20.1	17.9	18.2		0	0	0	0	0	0		581	581	581	581	581	581
583	21.3	18.1	17.8	20	17.9	18.4		0	0	0	0	0	0		582	582	582	582	582	582
584	21.2	18	17.2	20.1	17.9	18.3		0	0	0	0	0	0		583	583	583	583	583	583
585	21.1	17.9	17.9	20.2	17.9	18.2		0	0	0	0	0	0		584	584	584	584	584	584
586	21.1	17.9	17.1	19.6	17.9	18.2		0	0	0	0	0	0		585	585	585	585	585	585
587	21.3	18.1	17.1	19.8	17.9	18.4		0	0	0	0	0	0		586	586	586	586	586	586
588	21.2	18	17.2	19.9	17.9	18.3		0	0	0	0	0	0		587	587	587	587	587	587
589	21.1	17.9	17.8	19.9	17.9	18.2		0	0	0	0	0	0		588	588	588	588	588	588
590	21.2	18	17.2	18.7	18	18.4		0	0	0	0	0	0		589	589	589	589	589	589
591	21.2	18	17.7	18.6	18.1	18.5		0	0	0	0	0	0		590	590	590	590	590	590
592	21.2	18	17.6	18.7	17.9	18.3		0	0	0	0	0	0		591	591	591	591	591	591
593	21.2	18	17.4	19.2	18.1	18.5		0	0	0	0	0	0		592	592	592	592	592	592
594	21.2	18	17.3	18.9	17.9	18.3		0	0	0	0	0	0		593	593	593	593	593	593
595	21.2	18	17.3	19	17.8	18.2		0	0	0	0	0	0		594	594	594	594	594	594
596	21.2	18	17.9	19.2	16.9	18.4		0	0	0	0	0	0		595	595	595	595	595	595
597	20.9	17.7	17.8	19.2	16.7	17.9		0	0	0	0	0	0		596	596	596	596	596	596
598	21.2	18	17.3	19.2	16.8	18.3		0	0	0	0	0	0		597	597	597	597	597	597
599	21.5	18.3	17.5	19.1	16.7	18.5		0	0	0	0	0	0		598	598	598	598	598	598
600	21.1	17.9	17.9	18.6	16.8	18.2		0	0	0	0	0	0		599	599	599	599	599	599
601	21.3	18.1	17.4	19.2	16.9	18.5		0	0	0	0	0	0		600	600	600	600	600	600
602	21.2	18	17.1	18.4	17	18.5		0	0	0	0	0	0		601	601	601	601	601	601
603	21.2	18	17.2	18.7	16.8	18.3		0	0	0	0	0	0		602	602	602	602	602	602
604	21.1	17.9	17.2	18.6	17	18.4		0	0	0	0	0	0		603	603	603	603	603	603
605	21	17.8	17.1	18.6	16.8	18.1		0	0	0	0	0	0		604	604	604	604	604	604
606	20.9	17.7	17.7	18.7	16.9	18.1		0	0	0	0	0	0		605	605	605	605	605	605
607	21.2	18	17.7	18.6	16.9	18.4		0	0	0	0	0	0		606	606	606	606	606	606
608	18.8	18.3	17.8	18.7	16.7	18.5		0	0	0	0	0	0		607	607	607	607	607	607
609	18.4	17.9	17.1	18.6	16.8	18.2		0	0	0	0	0	0		608	608	608	608	608	608
610	18.6	18.1	17.1	18.8	16.8	18.4		0	0	0	0	0	0		609	609	609	609	609	609
611	18.5	18	17.7	18.6	16.7	18.2		0	0	0	0	0	0		610	610	610	610	610	610
612	18.4	17.9	17.2	18.8	16.7	18.1		0	0	0	0	0	0		611	611	611	611	611	611
613	18.3	17.8	17.7	18.4	16.7	18		0	0	0	0	0	0		612	612	612	612	612	612
614	18.2	17.7	17.2	19.2	16.8	18		0	0	0	0	0	0		613	613	613	613	613	613
615	18.5	18	17.5	18.8	16.8	18.3		0	0	0	0	0	0		614	614	614	614	614	614
616	18.8	18.3	17.3	18.8	16.8	18.6		0	0	0	0	0	0		615	615	615	615	615	615
617	18.4	17.9	17.4	18.6	16.8	18.2		0	0	0	0	0	0		616	616	616	616	616	616
618	18.6	18.1	17.4	19.1	16.8	18.4		0	0	0	0	0	0		617	617	617	617	617	617
619	18.5	18	17.3	19.2	16.8	18.3		0	0	0	0	0	0		618	618	618	618	618	618
620	18.4	17.9	17.2	18.8	16.8	18.2		0	0	0	0	0	0		619	619	619	619	619	619
621	18.4	17.9	17.6	18.4	16.8	18.2		0	0	0	0	0	0		620	620	620	620	620	620
622	18.6	18.1	17.4	19.2	16.8	18.4		0	0	0	0	0	0		621	621	621	621	621	621
623	18.5	18	17.6	19.1	16.8	18.3		0	0	0	0	0	0		622	622	622	622	622	622
624	18.4	17.9	17.9	19.1	16.8	18.2		0	0	0	0	0	0		623	623	623	623	623	623
625	18.5	18	17.1	18.7	16.8	18.3		0	0	0	0	0	0		624	624	624	624	624	624
626	18.5	18	17.8	18.8	16.8	18.3		0	0	0	0	0	0		625	625	625	625	625	625
627	18.5	18	17.4	18.7	16.8	18.3		0	0	0	0	0	0		626	626	626	626	626	626
628	18.5	18	17.8	19.2	16.8	18.3		0	0	0	0	0	0		627	627	627	627	627	627
629	18.5	18	17.3	19.1	16.8	18.3		0	0	0	0	0	0		628	628	628	628	628	628
630	18.5	18	17.9	19	16.8	18.3		0	0	0	0	0	0		629	629	629	629	629	629
631	18.5	18	15.5	19.2	16.8	18.3		0	0	0	0	0	0		630	630	630	630	630	630
632	18.5	18	15.8	18.8	16.8	18.3		0	0	0	0	0	0		631	631	631	631	631	631
633	18.6	18.1	15.5	18.8	16.8	18.4		0	0	0	0	0	0		632	632	632	632	632	632
634	18.5	18	15.8	18.4	16.8	18.3		0	0	0	0	0	0		633	633	633	633	633	633
635	18.4	17.9	15.6	19.2	16.8	18.2		0	0	0	0	0	0		634	634	634	634	634	634
636	18.3	17.8	15.7	19	16.8	18.1		0	0	0	0	0	0		635	635	635	635	635	635
637	18.2	17.7	15.4	19	16.8	18		0	0	0	0	0	0		636	636	636	636	636	636
638	18.5	18	15.7	19.1	16.8	18.3		0	0	0	0	0	0		637	637	637	637	637	637
639	18.8	18.3	15.8	19.2	16.8	18.6		0	0	0	0	0	0		638	638	638	638	638	638
640	18.4	17.9	15.7	18.8	16.8	18.2		0	0	0	0	0	0		639	639	639	639	639	639
641	18.6	18.1	15.7	18.9	16.8	18.4		0	0	0	0	0	0		640	640	640	640	640	640
642	18.5	18	16	19	16.8	18.3		0	0	0	0	0	0		641	641	641	641	641	641
643	18.5	18	16	18.9	16.8	18.3		0	0	0	0	0	0		642	642	642	642	642	642
644	18.4	16.3	15.7	18.7	16.8	16.6		0	0	0	0	0	0		643	643	643	643	643	643
645	18.3	16.2	15.4	18.5	16.8	16.5		0	0	0	0	0	0		644	644	644	644	644	644
646	18.2	16.1	15.9	18.4	16.8	16.4		0	0	0	0	0	0		645	645	645	645	645	645
647	18.5	16.4	15.4	18.7	16.8	16.7		0	0	0	0	0	0		646	646	646	646	646	646
648	18.4	16.3	15.7	18.6	16.8	16.6		0	0	0	0	0	0		647	647	647	647	647	647
649	18.6	16.5	15.9	18.5	16.8	16.8		0	0	0	0	0	0		648	648	648	648	648	648
650	18.5	16.4	15.4	19.2	16.8	16.7		0	0	0	0	0	0		649	649	649	649	649	649
651	17.1	16.3	15.8	19	16.8	16.6		0	0	0	0	0	0		650	650	650	650	650	650
652	17	16.2	15.7	18.5	16.8	16.5		0	0	0	0	0	0		651	651	651	651	651	651
653	16.9	16.1	15.3	18.4	16.8	16.4		0	0	0	0	0	0		652	652	652	652	652	652
654	17.2	16.4	15.8	18.9	16.8	16.7		0	0	0	0	0	0		653	653	653	653	653	653
655	17.5	16.7	15.2	18.8	16.8	17		0	0	0	0	0	0		654	654	654	654	654	654
656	17.1	16.3	15.8	18.5	16.8	16.6		0	0	0	0	0	0		655	655	655	655	655	655
657	17.3	16.5	15.9	18.8	16.8	16.8		0	0	0	0	0	0		656	656	656	656	656	656
658	17.2	16.4	15.8	18.4	16.8	16.7		0	0	0	0	0	0		657	657	657	657	657	657
659	17.2	16.4	15.4	18.7	16.8	16.7		0	0	0	0	0	0		658	658	658	658	658	658
660	17.1	16.3	15.3	18.5	16.8	16.6		0	0	0	0	0	0		659	659	659	659	659	659
661	17	16.2	15.2	19.1	16.8	16.5		0	0	0	0	0	0		660	660	660	660	660	660
662	16.9	16.1	15.4	18.6	16.8	16.4		0	0	0	0	0	0		661	661	661	661	661	661
663	17.2	16.4	15.7	18.8	16.8	16.7		0	0	0	0	0	0		662	662	662	662	662	662
664	17.5	16.7	15.7	18.4	16.8	17		0	0	0	0	0	0		663	663	663	663	663	663
665	17.1	16.3	15.4	19.2	16.8	16.6		0	0	0	0	0	0		664	664	664	664	664	664
666	17.3	16.5	15.9	19	16.8	16.8		0	0	0	0	0	0		665	665	665	665	665	665
667	17.2	16.4	16	18.9	16.8	16.7		0	0	0	0	0	0		666	666	666	666	666	666
668	17.1	16.3	15.5	18.7	16.8	16.6		0	0	0	0	0	0		667	667	667	667	667	667
669	17	16.2	15.3	19.1	16.8	16.5		0	0	0	0	0	0		668	668	668	668	668	668
670	16.9	16.1	15.5	18.5	16.8	16.4		0	0	0	0	0	0		669	669	669	669	669	669
671	17.2	16.4	15.5	18.4	16.8	16.7		0	0	0	0	0	0		670	670	670	670	670	670
672	17.5	16.7	15.8	18.8	16.8	17		0	0	0	0	0	0		671	671	671	671	671	671
673	17.1	16.3	15.9	16.6	16.8	16.6		0	0	0	0	0	0		672	672	672	672	672	672
674	17.3	16.5	15.7	16.5	16.8	16.8		0	0	0	0	0	0		673	673	673	673	673	673
675	17.2	16.4	15.2	16.5	16.8	16.7		0	0	0	0	0	0		674	674	674	674	674	674
676	17.1	16.3	15.5	16.4	16.8	16.6		0	0	0	0	0	0		675	675	675	675	675	675
677	17.1	16.3	15.4	16.2	16.8	16.6		0	0	0	0	0	0		676	676	676	676	676	676
678	17.3	16.5	15.2	16.7	16.8	16.8		0	0	0	0	0	0		677	677	677	677	677	677
679	17.2	16.4	15.6	16.9	16.8	16.7		0	0	0	0	0	0		678	678	678	678	678	678
680	17.1	16.3	15.9	16.8	16.8	16.6		0	0	0	0	0	0		679	679	679	679	679	679
681	17.2	16.4	15.3	16.5	16.8	16.7		0	0	0	0	0	0		680	680	680	680	680	680
682	17.2	16.4	15.3	16.1	16.8	16.7		0	0	0	0	0	0		681	681	681	681	681	681
683	17.2	16.4	15.3	16.3	16.8	16.7		0	0	0	0	0	0		682	682	682	682	682	682
684	17.2	16.4	15.6	16.4	16.8	16.7		0	0	0	0	0	0		683	683	683	683	683	683
685	17.2	16.4	15.6	16.1	16.8	16.7		0	0	0	0	0	0		684	684	684	684	684	684
686	17.2	16.4	15.6	16.5	15	16.7		0	0	0	0	0	0		685	685	685	685	685	685
687	17.2	16.4	15.4	16.9	15.2	16.9		0	0	0	0	0	0		686	686	686	686	686	686
688	17.2	16.4	15.5	16.1	15	16.7		0	0	0	0	0	0		687	687	687	687	687	687
689	17.2	16.4	15.5	16.5	15.2	16.9		0	0	0	0	0	0		688	688	688	688	688	688
690	17.1	16.3	15.4	16.1	15	16.6		0	0	0	0	0	0		689	689	689	689	689	689
691	17.3	16.5	15.8	16.4	15.1	16.9		0	0	0	0	0	0		690	690	690	690	690	690
692	17.2	16.4	14.6	16.9	15.1	16.8		0	0	0	0	0	0		691	691	691	691	691	691
693	17.1	16.3	15.4	16.2	14.9	16.5		0	0	1	0	0	0		692	692	0	692	692	692
694	17	16.2	14.9	16.8	15	16.5		0	0	1	0	0	0		693	693	1	693	693	693
695	16.9	14.2	15.1	16.3	14.9	14.4		0	0	1	0	0	0		694	694	2	694	694	694
696	17.2	14.5	15.1	16.2	15	14.8		0	0	1	0	0	0		695	695	3	695	695	695
697	17.5	14.8	15.3	16.3	15	15.1		0	0	1	0	0	0		696	696	4	696	696	696
698	17.1	14.4	15.2	16.6	15	14.7		0	0	1	0	0	0		697	697	5	697	697	697
699	17.3	14.6	15	16.7	15	14.9		0	0	1	0	0	0		698	698	6	698	698	698
700	17.2	14.5	15.2	16.8	15	14.8		0	0	1	0	0	0		699	699	7	699	699	699
701	17.1	14.4	15.2	16.8	15	14.7		0	0	1	0	0	0		700	700	8	700	700	700
702	17.1	14.4	15.1	16.2	15	14.7		0	0	1	0	0	0		701	701	9	701	701	701
703	16.9	14.2	15	16.2	15	14.5		0	0	1	0	0	0		702	702	10	702	702	702
704	17.2	14.5	15.4	16.4	15	14.8		0	0	1	0	0	0		703	703	11	703	703	703
705	17.5	14.8	14.6	16.3	15	15.1		0	0	1	0	0	0		704	704	12	704	704	704
706	17.1	14.4	14.7	16.7	15	14.7		0	0	1	0	0	0		705	705	13	705	705	705
707	17.3	14.6	14.6	16.3	15	14.9		0	0	1	0	0	0		706	706	14	706	706	706
708	17.2	14.5	15.1	16.5	15	14.8		0	0	1	0	0	0		707	707	15	707	707	707
709	17.2	14.5	14.9	13.8	15	14.8		0	0	1	0	0	0		708	708	16	708	708	708
710	17.1	14.4	15.2	14.1	15.1	14.8		0	0	1	0	0	0		709	709	17	709	709	709
711	17	14.3	15.1	13.8	15.2	14.8		0	0	1	0	0	0		710	710	18	710	710	710
712	16.9	14.2	15.4	13.9	15	14.5		0	0	1	0	0	0		711	711	19	711	711	711
713	17.2	14.5	15.2	13.7	15.2	15		0	0	1	0	0	0		712	712	20	712	712	712
714	17.5	14.8	15.2	14.1	15	15.1		0	0	1	0	0	0		713	713	21	713	713	713
715	17.1	14.4	14.8	14.1	15	14.7		0	0	1	0	0	0		714	714	22	714	714	714
716	17.3	14.6	14.8	14	15	14.9		0	0	1	0	0	0		715	715	23	715	715	715
717	17.2	14.5	15.3	13.7	15	14.8		0	0	1	0	0	0		716	716	24	716	716	716
718	17.1	14.4	15.3	14.1	15	14.7		0	0	1	0	0	0		717	717	25	717	717	717
719	17	14.3	15.2	14	15	14.6		0	0	1	0	0	0		718	718	26	718	718	718
720	16.9	14.2	15.1	13.9	15	14.5		0	0	1	0	0	0		719	719	27	719	719	719
721	17.2	14.5	15	13.3	15	14.8		0	0	1	0	0	0		720	720	28	720	720	720
722	17.5	14.8	14.6	13.8	15	15.1		0	0	1	0	0	0		721	721	29	721	721	721
723	17.1	14.4	15	13.6	15	14.7		0	0	1	0	0	0		722	722	30	722	722	722
724	17.3	14.6	14.9	13.4	15	14.9		0	0	1	0	0	0		723	723	31	723	723	723
725	17.2	14.5	15.4	14	15	14.8		0	0	1	0	0	0		724	724	32	724	724	724
726	17.1	14.4	15.4	13.7	15	14.7		0	0	1	0	0	0		725	725	33	725	725	725
727	17.1	14.4	15.2	13.5	15	14.7		0	0	1	0	0	0		726	726	34	726	726	726
728	17.3	14.6	15.4	13.9	15	14.9		0	0	1	0	0	0		727	727	35	727	727	727
729	17.2	14.5	14.9	13.8	15	14.8		0	0	1	0	0	0		728	728	36	728	728	728
730	17.1	14.4	15	13.4	15	14.7		0	0	1	0	0	0		729	729	37	729	729	729
731	15.4	14.5	14.6	13.8	15	14.8		0	0	1	0	0	0		730	730	38	730	730	730
732	15.4	14.5	14.7	13.3	15	14.8		0	0	1	0	0	0		731	731	39	731	731	731
733	15.4	14.5	14.8	13.8	13.5	14.8		0	0	1	0	0	0		732	732	40	732	732	732
734	15.4	14.5	14.8	13.9	13.5	14.8		0	0	1	0	0	0		733	733	41	733	733	733
735	15.4	14.5	15	14.1	13.6	14.9		0	0	1	0	0	0		734	734	42	734	734	734
736	15.4	14.5	14.7	13.8	13.5	14.8		0	0	1	0	0	0		735	735	43	735	735	735
737	15.4	14.5	14.7	13.4	13.5	14.8		0	0	1	0	0	0		736	736	44	736	736	736
738	15.5	14.6	15.2	13.6	13.5	14.9		0	0	1	0	0	0		737	737	45	737	737	737
739	15.4	14.5	15.2	13.5	13.5	14.8		0	0	1	0	0	0		738	738	46	738	738	738
740	15.3	14.4	14.9	13.8	13.5	14.7		0	0	1	0	0	0		739	739	47	739	739	739
741	15.4	14.5	14.7	13.6	13.6	14.9		0	0	1	0	0	0		740	740	48	740	740	740
742	15.5	14.6	14.7	13.9	13.5	14.9		0	0	1	0	0	0		741	741	49	741	741	741
743	15.4	14.5	14.6	13.4	13.5	14.8		0	0	1	0	0	0		742	742	50	742	742	742
744	15.3	11.9	15.4	12.6	13.4	12.1		0	0	2	0	0	0		743	743	0	743	743	743
745	15.1	11.7	15.4	12.7	13.4	11.9		0	0	2	0	0	0		744	744	1	744	744	744
746	15.4	12	14.9	12.3	13.4	12.2		0	0	2	0	0	0		745	745	2	745	745	745
747	15.7	12.3	14.8	13	13.4	12.5		0	0	2	0	0	0		746	746	3	746	746	746
748	15.3	11.9	15.4	12.4	13.4	12.1		0	0	2	0	0	0		747	747	4	747	747	747
749	15.5	12.1	15.3	13	13.4	12.3		0	0	2	0	0	0		748	748	5	748	748	748
750	15.4	12	15.1	12.7	13.4	12.2		0	0	2	0	0	0		749	749	6	749	749	749
751	15.4	12	15.2	12.2	13.4	12.2		0	0	2	0	0	0		750	750	7	750	750	750
752	15.3	11.9	15	12.9	13.4	12.1		0	0	2	0	0	0		751	751	8	751	751	751
753	15.2	11.8	15.3	13	13.4	12		0	0	2	0	0	0		752	752	9	752	752	752
754	15.1	11.7	15.4	12.3	13.4	11.9		0	0	2	0	0	0		753	753	10	753	753	753
755	15.4	12	15.4	12.2	13.4	12.2		0	0	2	0	0	0		754	754	11	754	754	754
756	15.7	12.3	15.4	12.4	13.4	12.5		0	0	2	0	0	0		755	755	12	755	755	755
757	15.3	11.9	14.6	12.4	13.4	12.1		0	0	2	0	0	0		756	756	13	756	756	756
758	15.5	12.1	15.3	12.5	13.4	12.3		0	0	2	0	0	0		757	757	14	757	757	757
759	15.4	12	14.7	12.4	13.4	12.2		0	0	2	0	0	0		758	758	15	758	758	758
760	15.3	11.9	15	12.2	13.4	12.1		0	0	2	0	0	0		759	759	16	759	759	759
761	15.2	11.8	15.1	12.4	13.4	12		0	0	2	0	0	0		760	760	17	760	760	760
762	15.1	11.7	14.9	12.4	13.4	11.9		0	0	2	0	0	0		761	761	18	761	761	761
763	15.4	12	15.1	12.3	13.4	12.2		0	0	2	0	0	0		762	762	19	762	762	762
764	15.7	12.3	15	12.4	13.4	12.5		0	0	2	0	0	0		763	763	20	763	763	763
765	15.3	11.9	15.3	12.8	13.4	12.1		0	0	2	0	0	0		764	764	21	764	764	764
766	15.5	12.1	15.1	12.4	13.4	12.3		0	0	2	0	0	0		765	765	22	765	765	765
767	15.1	11.7	15.3	12.7	13.4	11.9		0	0	2	0	0	0		766	766	23	766	766	766
768	15.4	12	14.7	12.7	13.4	12.2		0	0	2	0	0	0		767	767	24	767	767	767
769	15.7	12.3	15	13	13.4	12.5		0	0	2	0	0	0		768	768	25	768	768	768
770	15.3	11.9	15.3	12.5	13.4	12.1		0	0	2	0	0	0		769	769	26	769	769	769
771	15.5	12.1	13.8	12.6	13.4	12.3		0	0	2	0	0	0		770	770	27	770	770	770
772	15.4	12	13.9	12.2	13.4	12.2		0	0	2	0	0	0		771	771	28	771	771	771
773	15.4	12	13.7	12.5	13.4	12.2		0	0	2	0	0	0		772	772	29	772	772	772
774	15.3	11.9	13.7	13	13.4	12.1		0	0	2	0	0	0		773	773	30	773	773	773
775	15.2	11.8	13.7	12.9	13.4	12		0	0	2	0	0	0		774	774	31	774	774	774
776	15.1	11.7	14.1	12.5	13.4	11.9		0	0	2	0	0	0		775	775	32	775	775	775
777	15.4	12	13.3	12.3	13.4	12.2		0	0	2	0	0	0		776	776	33	776	776	776
778	15.7	12.3	14.1	12.2	13.4	12.5		0	0	3	0	0	0		777	777	0	777	777	777
779	15.3	11.9	13.3	12.3	13.4	12.1		0	0	3	0	0	0		778	778	1	778	778	778
780	15.5	12.1	13.3	12.6	13.4	12.3		0	0	3	0	0	0		779	779	2	779	779	779
781	15.4	12	13.6	12.5	13.4	12.2		0	0	3	0	0	0		780	780	3	780	780	780
782	15.3	11.9	14.1	12.8	13.4	12.1		0	0	3	0	0	0		781	781	4	781	781	781
783	15.2	11.8	13.8	12.3	13.4	12		0	0	3	0	0	0		782	782	5	782	782	782
784	15.1	11.7	14.1	12.9	13.4	11.9		0	0	3	0	0	0		783	783	6	783	783	783
785	15.4	12	14	12.6	13.4	12.2		0	0	3	0	0	0		784	784	7	784	784	784
786	15.7	12.3	14.1	13	13.4	12.5		0	0	3	0	0	0		785	785	8	785	785	785
787	15.3	11.9	13.8	12.5	13.4	12.1		0	0	3	0	0	0		786	786	9	786	786	786
788	15.5	12.1	13.8	12.7	13.4	12.3		0	0	3	0	0	0		787	787	10	787	787	787
789	13.9	12	13.5	12.3	13.4	12.2		0	0	3	0	0	0		788	788	11	788	788	788
790	13.8	11.9	13.4	12.6	13.4	12.1		0	0	3	0	0	0		789	789	12	789	789	789
791	13.8	11.9	13.6	13	13.4	12.1		0	0	3	0	0	0		790	790	13	790	790	790
792	14	12.1	13.3	12.9	13.4	12.3		0	0	3	0	0	0		791	791	14	791	791	791
793	13.9	12	14.1	12.3	13.4	12.2		0	0	4	0	0	0		792	792	0	792	792	792
794	13.8	11.9	13.4	12.6	13.4	12.1		0	0	4	0	0	0		793	793	1	793	793	793
795	13.9	12	13.5	12.3	13.4	12.2		0	0	4	0	0	0		794	794	2	794	794	794
796	13.9	12	13.6	12.9	13.4	12.2		0	0	4	0	0	0		795	795	3	795	795	795
797	13.6	11.7	13.3	12.5	13.4	11.9		0	0	4	0	0	0		796	796	4	796	796	796
798	13.9	12	13.6	12.8	13.4	12.2		0	0	4	0	0	0		797	797	5	797	797	797
799	14.2	12.3	13.3	12.2	13.4	12.5		0	0	4	0	0	0		798	798	6	798	798	798
800	13.8	11.9	13.6	13	13.4	12.1		0	0	4	1	0	0		799	799	7	0	799	799
801	14	12.1	13.9	12.4	13.4	12.3		0	0	4	1	0	0		800	800	8	1	800	800
802	13.9	12	13.8	12.5	13.4	12.2		0	0	4	1	0	0		801	801	9	2	801	801
803	13.9	12	14.1	12.3	13.4	12.2		0	0	4	1	0	0		802	802	10	3	802	802
804	13.8	11.9	13.8	12.2	13.4	12.1		0	0	4	1	0	0		803	803	11	4	803	803
805	13.7	11.8	13.5	13	13.4	12		0	0	4	2	0	0		804	804	12	0	804	804
806	13.6	11.7	13.7	10.5	13.4	11.9		0	0	4	2	0	0		805	805	13	1	805	805
807	13.9	12	14.1	11	13.4	12.2		0	0	4	2	0	0		806	806	14	2	806	806
808	14.2	11	13.4	11.1	13.4	12		0	0	4	2	0	0		807	807	15	3	807	807
809	13.8	10.6	13.8	10.4	13.4	12		0	0	4	2	0	0		808	808	16	4	808	808
810	14	10.8	13.4	11.2	13.4	12		0	0	4	3	0	0		809	809	17	0	809	809
811	13.9	10.7	14	11.1	13.4	12		0	0	4	3	0	0		810	810	18	1	810	810
812	13.8	10.6	13.5	10.7	13.4	12		0	0	4	3	0	0		811	811	19	2	811	811
813	13.7	10.5	13.5	10.5	13.4	12		0	0	4	3	0	0		812	812	20	3	812	812
814	13.6	10.4	14.1	10.8	13.4	12		0	0	4	3	0	0		813	813	21	4	813	813
815	13.9	10.7	13.5	10.8	13.4	12		0	0	4	3	0	0		814	814	22	5	814	814
816	14.2	11	13.7	10.9	13.4	12		0	0	4	3	0	0		815	815	23	6	815	815
817	13.8	10.6	13.5	11	13.4	12		0	0	4	3	0	0		816	816	24	7	816	816
818	14	10.8	14.1	10.9	13.4	12		0	0	4	3	0	0		817	817	25	8	817	817
819	13.9	10.7	13.7	10.6	13.4	12		0	0	4	3	0	0		818	818	26	9	818	818
820	13.8	10.6	14.1	11	13.4	12		0	0	4	3	0	0		819	819	27	10	819	819
821	13.8	10.6	14.1	10.4	13.4	12		0	0	4	3	0	0		820	820	28	11	820	820
822	14	10.8	14	10.7	13.4	12		0	0	4	3	0	0		821	821	29	12	821	821
823	13.9	10.7	13.4	10.8	13.4	11.4		0	0	4	3	0	0		822	822	30	13	822	822
824	13.8	10.6	13.5	11	13.4	11.4		0	0	4	3	0	0		823	823	31	14	823	823
825	13.9	10.7	13.6	11	13.4	11.4		0	0	4	3	0	0		824	824	32	15	824	824
826	13.9	10.7	13.6	10.9	13.4	11.4		0	0	4	3	0	0		825	825	33	16	825	825
827	13.9	10.7	13.7	10.7	13.4	11.4		0	0	4	3	0	0		826	826	34	17	826	826
828	11.1	10.7	13.7	10.8	13.4	11.4		0	0	4	3	0	0		827	827	35	18	827	827
829	11.1	10.7	13.7	11	13.4	11.4		0	0	4	3	0	0		828	828	36	19	828	828
830	11.1	10.7	13.8	10.8	13.4	11.4		0	0	4	3	0	0		829	829	37	20	829	829
831	11.1	10.7	13.7	10.5	13.4	11.4		0	0	4	3	0	0		830	830	38	21	830	830
832	10.8	10.4	13.3	10.7	13.4	11.4		0	0	4	3	0	0		831	831	39	22	831	831
833	11.1	10.7	13.6	10.7	13.4	11.4		0	0	4	3	0	0		832	832	40	23	832	832
834	11.4	11	13.7	10.8	13.4	11.4		0	0	4	3	0	0		833	833	41	24	833	833
835	11	10.6	13.3	11	12.5	11.4		0	0	4	3	0	0		834	834	42	25	834	834
836	11.2	10.8	14	10.9	12.5	11.4		0	0	4	3	0	0		835	835	43	26	835	835
837	11.1	10.7	14	10.7	12.5	11.4		0	0	4	3	0	0		836	836	44	27	836	836
838	11.1	10.7	14.1	10.5	12.5	11.4		0	0	4	3	0	0		837	837	45	28	837	837
839	11	10.6	13.3	10.7	12.5	11.4		0	0	4	3	0	0		838	838	46	29	838	838
840	10.9	10.5	13.4	10.9	12.5	11.4		0	0	4	3	0	0		839	839	47	30	839	839
841	10.8	10.4	13.9	11.2	12.5	11.4		0	0	4	3	0	0		840	840	48	31	840	840
842	11.1	10.7	14.1	11	12.5	11.4		0	0	4	3	0	0		841	841	49	32	841	841
843	11.4	11	13.8	10.7	12.5	11.4		0	0	4	3	0	0		842	842	50	33	842	842
844	11	10.6	13.5	11.1	12.5	11.3		0	0	4	3	0	0		843	843	51	34	843	843
845	11.2	10.8	13.9	10.8	12.5	11.3		0	0	4	3	0	0		844	844	52	35	844	844
846	11.1	10.7	13.4	11.1	12.5	11.4		0	0	4	3	0	0		845	845	53	36	845	845
847	11	10.6	14.1	11	12.5	11.4		0	0	4	3	0	0		846	846	54	37	846	846
848	10.9	10.5	13.5	10.6	12.5	11.4		0	0	4	3	0	0		847	847	55	38	847	847
849	10.8	10.4	13.6	10.9	12.5	11.4		0	0	4	3	0	0		848	848	56	39	848	848
850	11.1	10.7	13.6	11	12.5	11.4		0	0	4	3	0	0		849	849	57	40	849	849
851	11.4	11	14	10.8	12.5	11.3		0	0	4	3	0	0		850	850	58	41	850	850
852	11	10.6	14	10.9	12.5	11.4		0	0	4	3	0	0		851	851	59	42	851	851
853	11.2	10.8	13.8	11.2	12.5	11.4		0	0	4	3	0	0		852	852	60	43	852	852
854	11.1	10.7	13.3	11	12.5	11.3		0	0	4	3	0	0		853	853	61	44	853	853
855	11	10.6	13.8	11.1	12.5	11.4		0	0	4	3	0	0		854	854	62	45	854	854
856	11	10.6	14	10.9	12.5	11.4		0	0	4	3	0	0		855	855	63	46	855	855
857	11.2	10.8	13.7	10.4	12.5	11.3		0	0	4	3	0	0		856	856	64	47	856	856
858	11.1	10.7	14.1	10.8	12.5	11.4		0	0	4	3	0	0		857	857	65	48	857	857
859	11	10.6	13.6	10.7	12.5	11.4		0	0	4	3	0	0		858	858	66	49	858	858
860	11.1	10.7	13.9	10.7	12.5	11.4		0	0	4	3	0	0		859	859	67	50	859	859
861	11.1	10.7	13.9	10.8	12.5	11.4		0	0	4	3	0	0		860	860	68	51	860	860
862	11.1	10.7	13.8	10.6	12.5	11.3		0	0	4	3	0	0		861	861	69	52	861	861
863	11.1	10.7	13.4	10.8	12.5	11.4		0	0	4	3	0	0		862	862	70	53	862	862
864	11.1	10.7	13.6	10.8	12.5	11.3		0	0	4	3	0	0		863	863	71	54	863	863
865	11.1	10.7	13.6	10.6	12.5	11.4		0	0	4	3	0	0		864	864	72	55	864	864
866	11.1	10.7	13.7	10.1	12.5	11.3		0	0	4	3	0	0		865	865	73	56	865	865
867	10.8	10.4	13.8	10.3	12.5	11.4		0	0	4	3	0	0		866	866	74	57	866	866
868	11.1	10.7	13.9	10.8	12.5	11.4		0	0	4	3	0	0		867	867	75	58	867	867
869	11.4	11	13.9	10.3	12.5	11.4		0	0	4	3	0	0		868	868	76	59	868	868
870	11	10.6	13.9	10.3	12.5	11.3		0	0	4	3	0	0		869	869	77	60	869	869
871	11.2	10.8	13.4	10.3	12.5	11.4		0	0	4	3	0	0		870	870	78	61	870	870
872	11.1	10.7	14	10.4	12.5	11.4		0	0	4	3	0	0		871	871	79	62	871	871
873	11.1	10.7	13.4	10	12.5	11.4		0	0	4	3	0	0		872	872	80	63	872	872
874	11	10.6	13.8	10	12.5	11.3		0	0	4	3	0	0		873	873	81	64	873	873
875	10.9	10.5	14	10.3	12.5	11.2		0	0	4	3	0	0		874	874	82	65	874	874
876	10.8	10.4	13.6	10.1	12.5	11.2		0	0	4	3	0	0		875	875	83	66	875	875
877	11.1	10.7	13.4	10.1	12	11.2		0	0	4	3	0	0		876	876	84	67	876	876
878	11.4	11	13.9	10	12	11.2		0	0	4	3	0	0		877	877	85	68	877	877
879	11	10.6	13.9	10.5	12	11.2		0	0	4	3	0	0		878	878	86	69	878	878
880	11.2	10.8	13.5	10.5	12	11.2		0	0	4	3	0	0		879	879	87	70	879	879
881	11.1	10.7	13.5	10.5	12	11.2		0	0	4	3	0	0		880	880	88	71	880	880
882	11	10.6	14.1	10.1	12	11.2		0	0	4	3	0	0		881	881	89	72	881	881
883	10.9	10.5	14.1	10.1	12	11.2		0	0	4	3	0	0		882	882	90	73	882	882
884	10.8	10.4	13.5	10.2	12	11.2		0	0	4	3	0	0		883	883	91	74	883	883
885	11.1	10.7	13.4	10.5	12	11.2		0	0	4	3	0	0		884	884	92	75	884	884
886	11.4	11	14	10	12	11.2		0	0	4	3	0	0		885	885	93	76	885	885
887	11	10.6	13.8	10.8	12	11.2		0	0	4	4	0	0		886	886	94	0	886	886
888	11.2	10.8	13.5	10.7	12	11.2		0	0	4	4	0	0		887	887	95	1	887	887
889	11.1	10.7	13.3	10	12	11.1		0	0	4	4	0	0		888	888	96	2	888	888
890	11.1	10.7	13.7	10.5	12	11.1		0	0	4	4	0	0		889	889	97	3	889	889
891	11	10.6	13.3	10.3	12	11		0	0	4	4	0	0		890	890	98	4	890	890
892	11.1	10.7	13.5	10.6	12	11.1		0	0	4	4	0	0		891	891	99	5	891	891
893	11.1	10.7	14.1	10.8	12	11.1		0	0	4	4	0	0		892	892	100	6	892	892
894	11.1	10.7	14	10.5	12	11.1		0	0	4	4	0	0		893	893	101	7	893	893
895	11.1	10.7	13.5	10.3	12	11.1		0	0	4	4	0	0		894	894	102	8	894	894
896	11.1	10.7	13.9	10.8	12	11.1		0	0	4	4	0	0		895	895	103	9	895	895
897	11.1	10.7	14	10.4	12	11.1		0	0	4	4	0	0		896	896	104	10	896	896
898	11.1	10.7	13.6	10.4	12	11.1		0	0	4	4	0	0		897	897	105	11	897	897
899	10.8	10.4	13.4	10.8	12	11.1		0	0	4	4	0	0		898	898	106	12	898	898
900	11.1	10.7	14	10.4	12	11.1		0	0	4	4	0	0		899	899	107	13	899	899
901	11.4	11	14.1	10.7	12	11.1		0	0	4	4	0	0		900	900	108	14	900	900
902	11	10.6	14	10.4	12	11.1		0	0	4	4	0	0		901	901	109	15	901	901
903	11.2	10.8	14	10.2	12	11.1		0	0	4	4	0	0		902	902	110	16	902	902
904	11.1	10.7	13.3	10.4	12	11.1		0	0	4	4	0	0		903	903	111	17	903	903
905	11.1	10.7	13.5	9.8	12	11.1		0	0	4	4	0	0		904	904	112	18	904	904
906	11	10.6	13.4	10.3	12	11.1		0	0	4	4	0	0		905	905	113	19	905	905
907	10.9	10.5	13.3	9.7	12	11.1		0	0	4	4	0	0		906	906	114	20	906	906
908	10.8	10.4	14.1	9.7	12	11.1		0	0	5	4	0	0		907	907	0	21	907	907
909	11.1	10.7	13.8	10.1	12	11.1		0	0	5	4	0	0		908	908	1	22	908	908
910	11.4	11	13.7	9.9	12	11.1		0	0	5	4	0	0		909	909	2	23	909	909
911	11	10.6	13.7	10.3	12	11.1		0	0	5	4	0	0		910	910	3	24	910	910
912	11.2	10.8	14	10.3	12	11.1		0	0	5	4	0	0		911	911	4	25	911	911
913	11.1	10.7	13.9	10.2	12	11.1		0	0	5	4	0	0		912	912	5	26	912	912
914	11	10.6	14.1	9.7	12	11.1		0	0	5	4	0	0		913	913	6	27	913	913
915	10.9	10.5	13.9	10	12	11.1		0	0	5	4	0	0		914	914	7	28	914	914
916	10.8	10.4	13.6	9.8	12	11.1		0	0	5	4	0	0		915	915	8	29	915	915
917	9.8	10.7	13.9	9.9	12	11.1		0	0	5	4	0	0		916	916	9	30	916	916
918	10.1	10	13.9	10.2	12	11.1		0	0	5	4	0	0		917	917	10	31	917	917
919	9.7	9.6	11.4	10	12	11.1		0	0	5	4	0	0		918	918	11	32	918	918
920	9.9	9.8	10.7	9.9	12	11.1		0	0	5	4	0	0		919	919	12	33	919	919
921	9.8	9.7	11.4	10.4	12	11.1		0	0	5	4	0	0		920	920	13	34	920	920
922	9.7	9.6	10.9	10.4	12	11.1		0	0	5	4	0	0		921	921	14	35	921	921
923	9.7	9.6	10.7	9.6	12	11.1		0	0	5	4	0	0		922	922	15	36	922	922
924	9.9	9.8	10.7	9.3	12	11.1		0	0	5	4	0	0		923	923	16	37	923	923
925	9.8	9.7	11.5	9.3	12	11.1		0	0	6	4	0	0		924	924	0	38	924	924
926	9.7	9.6	11.1	9.7	12	11.1		0	0	6	4	0	0		925	925	1	39	925	925
927	9.8	9.7	11.3	9.5	12	11.1		0	0	6	4	0	0		926	926	2	40	926	926
928	9.8	9.7	10.8	9.8	12	11.1		0	0	6	4	0	0		927	927	3	41	927	927
929	9.8	9.7	10.9	9.3	12	11.1		0	0	6	4	0	0		928	928	4	42	928	928
930	9.8	9.7	11.4	9.7	12	11.1		0	0	6	4	0	0		929	929	5	43	929	929
931	9.8	9.7	11.5	9.7	12	11.1		0	0	6	4	0	0		930	930	6	44	930	930
932	9.8	9.7	10.8	10	12	11.1		0	0	6	4	0	0		931	931	7	45	931	931
933	9.8	9.7	10.8	9.6	12	11.1		0	0	6	4	0	0		932	932	8	46	932	932
934	9.7	9.6	10.9	9.6	12	11.1		0	0	6	4	0	0		933	933	9	47	933	933
935	9.8	9.7	10.9	9.3	12	11.1		0	0	6	4	0	0		934	934	10	48	934	934
936	9.8	9.7	11	9.7	11.4	11.1		0	0	6	4	0	0		935	935	11	49	935	935
937	9.8	9.7	10.9	10.1	11.4	11.1		0	0	6	4	0	0		936	936	12	50	936	936
938	9.8	9.7	10.7	9.3	11.4	11.1		0	0	6	4	0	0		937	937	13	51	937	937
939	9.8	9.7	10.7	9.5	11.4	11.1		0	0	6	4	0	0		938	938	14	52	938	938
940	9.8	9.7	11.2	9.7	11.4	11.1		0	0	6	4	0	0		939	939	15	53	939	939
941	10.1	10	11.3	10	11.4	11.1		0	0	6	4	0	0		940	940	16	54	940	940
942	9.7	9.6	10.7	9.9	11.4	11.1		0	0	6	4	0	0		941	941	17	55	941	941
943	9.9	9.8	11.4	9.3	11.4	11.1		0	0	6	4	0	0		942	942	18	56	942	942
944	9.8	9.7	11	9.7	11.4	11.1		0	0	6	4	0	0		943	943	19	57	943	943
945	9.7	9.6	10.7	9.9	11.4	11.1		0	0	6	4	0	0		944	944	20	58	944	944
946	9.6	9.5	11.1	10	11.4	11.1		0	0	6	4	0	0		945	945	21	59	945	945
947	9.5	9.4	11.3	9.7	11.4	11.1		0	0	6	4	0	0		946	946	22	60	946	946
948	9.8	9.7	11.4	9.9	11.4	11.1		0	0	6	4	0	0		947	947	23	61	947	947
949	10.1	10	10.8	9.6	11.4	11.1		0	0	6	4	0	0		948	948	24	62	948	948
950	9.7	9.6	11.4	9.8	11.4	11.1		0	0	6	4	0	0		949	949	25	63	949	949
951	9.9	9.8	11.5	10.1	11.4	11.1		0	0	6	4	0	0		950	950	26	64	950	950
952	9.8	9.7	10.7	10	11.4	11.1		0	0	6	4	0	0		951	951	27	65	951	951
953	9.7	9.6	11.2	9.4	11.4	11.1		0	0	6	4	0	0		952	952	28	66	952	952
954	9.7	9.6	11.5	9.9	11.4	11.1		0	0	6	4	0	0		953	953	29	67	953	953
955	9.9	9.8	11.2	10.1	11.4	11.1		0	0	6	4	0	0		954	954	30	68	954	954
956	9.8	9.7	11.2	10.1	11.4	11.1		0	0	6	4	0	0		955	955	31	69	955	955
957	9.7	9.6	11.5	9.3	11.4	11.1		0	0	6	4	0	0		956	956	32	70	956	956
958	9.8	9.7	11.2	9.8	11.4	11.1		0	0	6	4	0	0		957	957	33	71	957	957
959	9.8	9.7	11.5	10	11.4	11.1		0	0	6	4	0	0		958	958	34	72	958	958
960	9.8	9.7	10.9	9.4	11.4	11.1		0	0	6	4	0	0		959	959	35	73	959	959
961	9.8	9.7	10.8	9.6	11.4	11.1		0	0	6	4	0	0		960	960	36	74	960	960
962	9.8	9.7	11.3	9.5	11.4	11.1		0	0	6	4	0	0		961	961	37	75	961	961
963	9.8	9.7	11.4	10.1	11.4	11.1		0	0	6	4	0	0		962	962	38	76	962	962
964	9.8	9.7	11.1	9.9	11.4	11.1		0	0	6	4	0	0		963	963	39	77	963	963
965	9.7	9.6	10.9	10	11.4	11.1		0	0	6	4	0	0		964	964	40	78	964	964
966	9.8	9.7	10.5	9.6	11.4	11.1		0	0	6	4	0	0		965	965	41	79	965	965
967	9.8	9.7	10.7	9.7	11.4	11.1		0	0	6	4	0	0		966	966	42	80	966	966
968	9.8	9.7	10.7	10	11.4	11.1		0	0	6	4	0	0		967	967	43	81	967	967
969	9.8	9.7	10.7	9.5	11.4	11.1		0	0	6	4	0	0		968	968	44	82	968	968
970	9.8	9.7	10.7	9.4	11.4	11.1		0	0	6	4	0	0		969	969	45	83	969	969
971	9.8	9.7	10.4	10.1	11.4	11.1		0	0	6	4	0	0		970	970	46	84	970	970
972	9.8	9.7	10.7	9.8	11.4	11.1		0	0	6	4	0	0		971	971	47	85	971	971
973	9.8	9.7	10.8	9.3	11.4	11.1		0	0	6	4	0	0		972	972	48	86	972	972
974	9.8	9.7	10.3	10	11.4	11.1		0	0	6	4	0	0		973	973	49	87	973	973
975	9.8	9.7	10.2	9.7	11.4	11.1		0	0	6	4	0	0		974	974	50	88	974	974
976	9.1	9.6	10.5	9.8	11.4	11.1		0	0	6	4	0	0		975	975	51	89	975	975
977	9.2	9.7	10.4	9.8	11.4	11.1		0	0	6	4	0	0		976	976	52	90	976	976
978	9.2	9.3	10.9	9.8	11.4	11.1		0	0	6	4	0	0		977	977	53	91	977	977
979	9.2	9.3	10.7	9.4	11.4	11.1		0	0	6	4	0	0		978	978	54	92	978	978
980	9.2	9.3	10.9	9.6	11.4	11.1		0	0	6	4	0	0		979	979	55	93	979	979
981	9.2	9.3	10.7	9.9	11.4	11.1		0	0	6	4	0	0		980	980	56	94	980	980
982	9.2	9.3	10.6	9.3	11.4	11.1		0	0	6	4	0	0		981	981	57	95	981	981
983	9.2	9.3	10.6	10.1	11.4	11.1		0	0	6	5	0	0		982	982	58	0	982	982
984	9.2	9.3	10.3	9.3	11.4	11.1		0	0	6	5	0	0		983	983	59	1	983	983
985	9.2	9.3	10.3	10	11.4	11.1		0	0	6	5	0	0		984	984	60	2	984	984
986	9.2	9.3	10.1	10	11.4	11.1		0	0	6	5	0	0		985	985	61	3	985	985
987	9.2	9.3	10.8	9.7	11.4	11.1		0	0	6	5	0	0		986	986	62	4	986	986
988	9.2	9.3	10.7	10.1	11	11.1		0	0	6	5	0	0		987	987	63	5	987	987
989	9.2	9.3	10.7	9.8	11	11.1		0	0	6	5	0	0		988	988	64	6	988	988
990	9.2	9.3	10.3	9.6	11	11.1		0	0	6	5	0	0		989	989	65	7	989	989
991	9.1	9.2	10.9	9.8	11	11.1		0	0	6	5	0	0		990	990	66	8	990	990
992	9.2	9.3	10.4	9.5	11	11.1		0	0	6	5	0	0		991	991	67	9	991	991
993	9.2	9.3	10.2	9.4	11	11.1		0	0	6	5	0	0		992	992	68	10	992	992
994	9.2	9.3	10.1	9.6	11	11.1		0	0	6	5	0	0		993	993	69	11	993	993
995	9.2	9.3	10.3	9.9	11	11.1		0	0	6	5	0	0		994	994	70	12	994	994
996	9.2	9.3	10.3	9.5	11	11.1		0	0	6	5	0	0		995	995	71	13	995	995
997	9.2	9.3	10.3	9.7	11	11.1		0	0	6	5	0	0		996	996	72	14	996	996
998	9.5	9.6	10.2	9.3	11	11.1		0	0	6	5	0	0		997	997	73	15	997	997
999	9.4	9.5	10.9	10.1	11	11.1		0	0	6	6	0	0		998	998	74	0	998	998
1000	9.3	9.4	10.5	9.8	11	11.1		0	0	6	6	0	0		999	999	75	1	999	999
