# Supplementary material for: Attention-based BiLSTM-XGBoost model for reliability assessment and lifetime prediction of digital microfluidic systems
Source: PeerJ Comput Sci. 2025 Jul 28;11:e3037. doi: 10.7717/peerj-cs.3037 (PMC12453737; doi:10.7717/peerj-cs.3037)
Supplement: Supplemental Information 2 [file peerj-cs-11-3037-s002.csv]

TIME	column1	column2	column3	column4	column5	column6		down1	down2	down3	down4	down5	down6		len1	len2	len3	len4	len5	len6
1	22.9	22.9	23.1	23.2	23.4	23.6		0	0	0	0	0	0		0	0	0	0	0	0
2	23	22.8	23	23.3	23.5	23.5		0	0	0	0	0	0		1	1	1	1	1	1
3	23.1	22.7	22.9	23.4	23.6	23.7		0	0	0	0	0	0		2	2	2	2	2	2
4	23.1	22.7	22.9	23.4	23.6	23.7		0	0	0	0	0	0		3	3	3	3	3	3
5	23	22.8	23	23.3	23.5	23.6		0	0	0	0	0	0		4	4	4	4	4	4
6	23.1	22.7	22.9	23.4	23.6	23.8		0	0	0	0	0	0		5	5	5	5	5	5
7	23.1	22.7	22.9	23.4	23.6	23.8		0	0	0	0	0	0		6	6	6	6	6	6
8	23	22.8	23	23.3	23.5	23.7		0	0	0	0	0	0		7	7	7	7	7	7
9	23.1	22.7	22.9	23.4	23.6	23.8		0	0	0	0	0	0		8	8	8	8	8	8
10	23.1	22.7	22.9	23.4	23.6	23.8		0	0	0	0	0	0		9	9	9	9	9	9
11	23	22.8	23	23.3	23.5	23.7		0	0	0	0	0	0		10	10	10	10	10	10
12	22.9	22.9	23.1	23.2	23.4	23.6		0	0	0	0	0	0		11	11	11	11	11	11
13	22.8	23	23.2	23.1	23.3	23.5		0	0	0	0	0	0		12	12	12	12	12	12
14	22.7	23.1	23.3	23	23.2	23.4		0	0	0	0	0	0		13	13	13	13	13	13
15	22.6	23.2	23.4	22.9	23.1	23.3		0	0	0	0	0	0		14	14	14	14	14	14
16	23.2	22.6	22.8	23.5	23.7	23.9		0	0	0	0	0	0		15	15	15	15	15	15
17	23.2	22.6	22.8	23.5	23.7	23.9		0	0	0	0	0	0		16	16	16	16	16	16
18	23.1	22.7	22.9	23.4	23.6	23.8		0	0	0	0	0	0		17	17	17	17	17	17
19	23.2	22.6	22.8	23.5	23.7	23.9		0	0	0	0	0	0		18	18	18	18	18	18
20	23.2	22.6	22.8	23.5	23.7	23.9		0	0	0	0	0	0		19	19	19	19	19	19
21	23.1	22.7	22.9	23.4	23.6	23.8		0	0	0	0	0	0		20	20	20	20	20	20
22	23	22.8	23	23.3	23.5	23.7		0	0	0	0	0	0		21	21	21	21	21	21
23	22.9	22.9	23.1	23.2	23.4	23.6		0	0	0	0	0	0		22	22	22	22	22	22
24	22.8	23	23.2	23.1	23.3	23.5		0	0	0	0	0	0		23	23	23	23	23	23
25	22.7	23.1	23.3	23	23.2	23.4		0	0	0	0	0	0		24	24	24	24	24	24
26	22.6	23.2	23.4	22.9	23.1	23.3		0	0	0	0	0	0		25	25	25	25	25	25
27	22.9	22.9	23.1	23.2	23.4	23.6		0	0	0	0	0	0		26	26	26	26	26	26
28	23	22.8	23	23.3	23.5	23.7		0	0	0	0	0	0		27	27	27	27	27	27
29	23.1	22.7	22.9	23.4	23.6	23.8		0	0	0	0	0	0		28	28	28	28	28	28
30	23.1	22.7	22.9	23.4	23.6	23.8		0	0	0	0	0	0		29	29	29	29	29	29
31	23	22.8	23	23.3	23.5	23.7		0	0	0	0	0	0		30	30	30	30	30	30
32	23.1	22.7	22.9	23.4	23.6	23.8		0	0	0	0	0	0		31	31	31	31	31	31
33	23.1	22.7	22.9	23.4	23.6	23.8		0	0	0	0	0	0		32	32	32	32	32	32
34	23	22.8	23	23.3	23.5	23.7		0	0	0	0	0	0		33	33	33	33	33	33
35	23.1	22.7	22.9	23.4	23.6	23.8		0	0	0	0	0	0		34	34	34	34	34	34
36	23.1	22.7	22.9	23.4	23.6	23.8		0	0	0	0	0	0		35	35	35	35	35	35
37	23	22.8	23	23.3	23.5	23.7		0	0	0	0	0	0		36	36	36	36	36	36
38	22.9	22.9	23.1	23.2	23.4	23.6		0	0	0	0	0	0		37	37	37	37	37	37
39	22.8	23	23.2	23.1	23.3	23.5		0	0	0	0	0	0		38	38	38	38	38	38
40	22.7	23.1	23.3	23	23.2	23.4		0	0	0	0	0	0		39	39	39	39	39	39
41	22.6	23.2	23.4	22.9	23.1	23.3		0	0	0	0	0	0		40	40	40	40	40	40
42	22.9	22.9	23.1	23.2	23.4	23.6		0	0	0	0	0	0		41	41	41	41	41	41
43	23	22.8	23	23.3	23.5	23.7		0	0	0	0	0	0		42	42	42	42	42	42
44	23.1	22.7	22.9	23.4	23.6	23.8		0	0	0	0	0	0		43	43	43	43	43	43
45	23.1	22.7	22.9	23.4	23.6	23.8		0	0	0	0	0	0		44	44	44	44	44	44
46	23	22.8	23	23.3	23.5	23.7		0	0	0	0	0	0		45	45	45	45	45	45
47	23.1	22.7	22.9	23.4	23.6	23.8		0	0	0	0	0	0		46	46	46	46	46	46
48	23.1	22.7	22.9	23.4	23.6	23.8		0	0	0	0	0	0		47	47	47	47	47	47
49	23	22.8	23	23.3	23.5	23.7		0	0	0	0	0	0		48	48	48	48	48	48
50	23.1	22.7	22.9	23.4	23.6	23.8		0	0	0	0	0	0		49	49	49	49	49	49
51	23.1	22.7	22.9	23.4	23.6	23.8		0	0	0	0	0	0		50	50	50	50	50	50
52	23	22.8	23	23.3	23.5	23.7		0	0	0	0	0	0		51	51	51	51	51	51
53	22.9	22.9	23.1	23.2	23.4	23.6		0	0	0	0	0	0		52	52	52	52	52	52
54	22.8	23	23.2	23.1	23.3	23.5		0	0	0	0	0	0		53	53	53	53	53	53
55	22.7	23.1	23.3	23	23.2	23.4		0	0	0	0	0	0		54	54	54	54	54	54
56	22.6	23.2	23.4	22.9	23.1	23.3		0	0	0	0	0	0		55	55	55	55	55	55
57	23.2	22.6	22.8	23.5	23.7	23.9		0	0	0	0	0	0		56	56	56	56	56	56
58	23.2	22.6	22.8	23.5	23.7	23.9		0	0	0	0	0	0		57	57	57	57	57	57
59	23.1	22.7	22.9	23.4	23.6	23.8		0	0	0	0	0	0		58	58	58	58	58	58
60	23.2	22.6	22.8	23.5	23.7	23.9		0	0	0	0	0	0		59	59	59	59	59	59
61	23.2	22.6	22.8	23.5	23.7	23.9		0	0	0	0	0	0		60	60	60	60	60	60
62	23.1	22.7	22.9	23.4	23.6	23.8		0	0	0	0	0	0		61	61	61	61	61	61
63	23	22.8	23	23.3	23.5	23.7		0	0	0	0	0	0		62	62	62	62	62	62
64	22.9	22.9	23.1	23.2	23.4	23.6		0	0	0	0	0	0		63	63	63	63	63	63
65	22.8	23	23.2	23.1	23.3	23.5		0	0	0	0	0	0		64	64	64	64	64	64
66	22.7	23.1	23.3	23	23.2	23.4		0	0	0	0	0	0		65	65	65	65	65	65
67	22.6	23.2	23.4	22.9	23.1	23.3		0	0	0	0	0	0		66	66	66	66	66	66
68	22.9	22.9	23.1	23.2	23.4	23.6		0	0	0	0	0	0		67	67	67	67	67	67
69	23	22.8	23	23.3	23.5	23.7		0	0	0	0	0	0		68	68	68	68	68	68
70	23.1	22.7	22.9	23.4	23.6	23.8		0	0	0	0	0	0		69	69	69	69	69	69
71	23.1	22.7	22.9	23.4	23.6	23.8		0	0	0	0	0	0		70	70	70	70	70	70
72	23	22.8	23	23.3	23.5	23.7		0	0	0	0	0	0		71	71	71	71	71	71
73	23.1	22.7	22.9	23.4	23.6	23.8		0	0	0	0	0	0		72	72	72	72	72	72
74	23.1	22.7	22.9	23.4	23.6	23.8		0	0	0	0	0	0		73	73	73	73	73	73
75	23	22.8	23	23.3	23.5	23.7		0	0	0	0	0	0		74	74	74	74	74	74
76	23.1	22.7	22.9	23.4	23.6	23.8		0	0	0	0	0	0		75	75	75	75	75	75
77	23.1	22.7	22.9	23.4	23.6	23.8		0	0	0	0	0	0		76	76	76	76	76	76
78	23	22.8	23	23.3	23.5	23.7		0	0	0	0	0	0		77	77	77	77	77	77
79	22.9	22.9	23.1	23.2	23.4	23.6		0	0	0	0	0	0		78	78	78	78	78	78
80	22.8	23	23.2	23.1	23.3	23.5		0	0	0	0	0	0		79	79	79	79	79	79
81	22.7	23.1	23.3	23	23.2	23.4		0	0	0	0	0	0		80	80	80	80	80	80
82	22.6	23.2	23.4	22.9	23.1	23.3		0	0	0	0	0	0		81	81	81	81	81	81
83	23.2	22.6	22.8	23.5	23.7	23.9		0	0	0	0	0	0		82	82	82	82	82	82
84	23.2	22.6	22.8	23.5	23.7	23.9		0	0	0	0	0	0		83	83	83	83	83	83
85	23.1	22.7	22.9	23.4	23.6	23.8		0	0	0	0	0	0		84	84	84	84	84	84
86	23	22.8	23	23.3	23.5	23.7		0	0	0	0	0	0		85	85	85	85	85	85
87	22.9	22.9	23.1	23.2	23.4	23.6		0	0	0	0	0	0		86	86	86	86	86	86
88	22.8	23	23.2	23.1	23.3	23.5		0	0	0	0	0	0		87	87	87	87	87	87
89	22.7	23.1	23.3	23	23.2	23.4		0	0	0	0	0	0		88	88	88	88	88	88
90	22.6	23.2	23.4	22.9	23.1	23.3		0	0	0	0	0	0		89	89	89	89	89	89
91	23.2	22.6	22.8	23.5	23.7	23.9		0	0	0	0	0	0		90	90	90	90	90	90
92	23.2	22.6	22.8	23.5	23.7	23.9		0	0	0	0	0	0		91	91	91	91	91	91
93	23.1	22.7	22.9	23.4	23.6	23.8		0	0	0	0	0	0		92	92	92	92	92	92
94	23.2	22.6	22.8	23.5	23.7	23.9		0	0	0	0	0	0		93	93	93	93	93	93
95	23.2	22.6	22.8	23.5	23.7	23.9		0	0	0	0	0	0		94	94	94	94	94	94
96	23	22.8	23	23.3	23.5	23.7		0	0	0	0	0	0		95	95	95	95	95	95
97	22.9	22.9	23.1	23.2	23.4	23.6		0	0	0	0	0	0		96	96	96	96	96	96
98	22.8	23	23.2	23.1	23.3	23.5		0	0	0	0	0	0		97	97	97	97	97	97
99	22.7	23.1	23.3	23	23.2	23.4		0	0	0	0	0	0		98	98	98	98	98	98
100	22.6	23.2	23.4	22.9	23.1	23.3		0	0	0	0	0	0		99	99	99	99	99	99
101	23	22.8	23	23.3	23.5	23.7		0	0	0	0	0	0		100	100	100	100	100	100
102	22.9	22.9	23.1	23.2	23.4	23.6		0	0	0	0	0	0		101	101	101	101	101	101
103	22.8	23	23.2	23.1	23.3	23.5		0	0	0	0	0	0		102	102	102	102	102	102
104	22.7	23.1	23.3	23	23.2	23.4		0	0	0	0	0	0		103	103	103	103	103	103
105	22.6	23.2	23.4	22.9	23.1	23.3		0	0	0	0	0	0		104	104	104	104	104	104
106	23.2	22.6	22.8	23.5	23.7	23.9		0	0	0	0	0	0		105	105	105	105	105	105
107	23.2	22.6	22.8	23.5	23.7	23.9		0	0	0	0	0	0		106	106	106	106	106	106
108	23.1	22.7	22.9	23.4	23.6	23.8		0	0	0	0	0	0		107	107	107	107	107	107
109	22.6	23.2	23.4	22.9	23.1	23.3		0	0	0	0	0	0		108	108	108	108	108	108
110	23.2	22.6	22.8	23.5	23.7	23.9		0	0	0	0	0	0		109	109	109	109	109	109
111	23.2	22.6	22.8	23.5	23.7	23.9		0	0	0	0	0	0		110	110	110	110	110	110
112	23.1	22.7	22.9	23.4	23.6	23.8		0	0	0	0	0	0		111	111	111	111	111	111
113	22.9	22.9	23.1	23.2	23.4	23.6		0	0	0	0	0	0		112	112	112	112	112	112
114	23	22.8	23	23.3	23.5	23.7		0	0	0	0	0	0		113	113	113	113	113	113
115	23.1	22.7	22.9	23.4	23.6	23.8		0	0	0	0	0	0		114	114	114	114	114	114
116	23.1	22.7	22.9	23.4	23.6	23.8		0	0	0	0	0	0		115	115	115	115	115	115
117	23	22.8	23	23.3	23.5	23.7		0	0	0	0	0	0		116	116	116	116	116	116
118	23.1	22.7	22.9	23.4	23.6	23.8		0	0	0	0	0	0		117	117	117	117	117	117
119	23.1	22.7	22.9	23.4	23.6	23.8		0	0	0	0	0	0		118	118	118	118	118	118
120	23	22.8	23	23.3	23.5	23.7		0	0	0	0	0	0		119	119	119	119	119	119
121	23.1	22.7	22.9	23.4	23.6	23.8		0	0	0	0	0	0		120	120	120	120	120	120
122	23.1	22.7	22.9	23.4	23.6	23.8		0	0	0	0	0	0		121	121	121	121	121	121
123	23	22.8	23	23.3	23.5	23.7		0	0	0	0	0	0		122	122	122	122	122	122
124	22.9	22.9	23.1	23.2	23.4	23.6		0	0	0	0	0	0		123	123	123	123	123	123
125	22.8	23	23.2	23.1	23.3	23.5		0	0	0	0	0	0		124	124	124	124	124	124
126	22.7	23.1	23.3	23	23.2	23.4		0	0	0	0	0	0		125	125	125	125	125	125
127	22.6	23.2	23.4	22.9	23.1	23.3		0	0	0	0	0	0		126	126	126	126	126	126
128	23.2	22.6	22.8	23.5	23.7	23.9		0	0	0	0	0	0		127	127	127	127	127	127
129	23.2	22.6	22.8	23.5	23.7	23.9		0	0	0	0	0	0		128	128	128	128	128	128
130	22.5	22.7	22.9	23.4	23.6	23.8		0	0	0	0	0	0		129	129	129	129	129	129
131	22.6	22.6	22.8	23.5	23.7	23.9		0	0	0	0	0	0		130	130	130	130	130	130
132	22.6	22.6	22.8	23.5	23.7	23.9		0	0	0	0	0	0		131	131	131	131	131	131
133	22.5	22.7	22.9	23.4	23.6	23.8		0	0	0	0	0	0		132	132	132	132	132	132
134	22.4	22.8	23	23.3	23.5	23.7		0	0	0	0	0	0		133	133	133	133	133	133
135	22.3	22.9	23.1	23.2	23.4	23.6		0	0	0	0	0	0		134	134	134	134	134	134
136	22.2	23	23.2	23.1	23.3	23.5		0	0	0	0	0	0		135	135	135	135	135	135
137	22.1	23.1	23.3	23	23.2	23.4		0	0	0	0	0	0		136	136	136	136	136	136
138	22	23.2	23.4	22.9	23.1	23.3		0	0	0	0	0	0		137	137	137	137	137	137
139	22.3	22.9	23.1	23.2	23.4	23.6		0	0	0	0	0	0		138	138	138	138	138	138
140	22.4	22.8	23	23.3	23.5	23.7		0	0	0	0	0	0		139	139	139	139	139	139
141	22.5	22.7	22.9	23.4	23.6	23.8		0	0	0	0	0	0		140	140	140	140	140	140
142	22.5	22.7	22.9	23.4	23.6	23.8		0	0	0	0	0	0		141	141	141	141	141	141
143	22.4	22.8	23	23.3	23.5	23.7		0	0	0	0	0	0		142	142	142	142	142	142
144	22.5	22.7	22.9	23.4	23.6	23.8		0	0	0	0	0	0		143	143	143	143	143	143
145	22.5	22.7	22.9	23.4	23.6	23.8		0	0	0	0	0	0		144	144	144	144	144	144
146	22.4	22.8	23	23.3	23.5	23.7		0	0	0	0	0	0		145	145	145	145	145	145
147	22.5	22.7	22.9	23.4	23.6	23.8		0	0	0	0	0	0		146	146	146	146	146	146
148	22.5	22.7	22.9	23.4	23.6	23.8		0	0	0	0	0	0		147	147	147	147	147	147
149	22.4	22.8	23	23.3	23.5	23.7		0	0	0	0	0	0		148	148	148	148	148	148
150	22.3	22.9	23.1	23.2	23.4	23.6		0	0	0	0	0	0		149	149	149	149	149	149
151	22.2	23	23.2	23.1	23.3	23.5		0	0	0	0	0	0		150	150	150	150	150	150
152	22.1	23.1	23.3	23	23.2	23.4		0	0	0	0	0	0		151	151	151	151	151	151
153	22	23.2	23.4	22.9	23.1	23.3		0	0	0	0	0	0		152	152	152	152	152	152
154	22.3	22.9	23.1	23.2	23.4	23.6		0	0	0	0	0	0		153	153	153	153	153	153
155	22.4	22.8	23	23.3	23.5	23.7		0	0	0	0	0	0		154	154	154	154	154	154
156	22.5	22.7	22	23.4	23.6	23.8		0	0	0	0	0	0		155	155	155	155	155	155
157	22.5	22.7	22	23.4	23.6	23.8		0	0	0	0	0	0		156	156	156	156	156	156
158	22.4	22.8	22.1	23.3	23.5	23.7		0	0	0	0	0	0		157	157	157	157	157	157
159	22.5	22.7	22	23.4	23.6	23.8		0	0	0	0	0	0		158	158	158	158	158	158
160	22.5	22.7	22	23.4	23.6	23.8		0	0	0	0	0	0		159	159	159	159	159	159
161	22.4	22.8	22.1	23.3	23.5	23.7		0	0	0	0	0	0		160	160	160	160	160	160
162	22.5	22.7	22	23.4	23.6	23.8		0	0	0	0	0	0		161	161	161	161	161	161
163	22.5	22.7	22	23.4	23.6	23.8		0	0	0	0	0	0		162	162	162	162	162	162
164	22.4	22.8	22.1	23.3	23.5	23.7		0	0	0	0	0	0		163	163	163	163	163	163
165	22.3	22.9	22.2	23.2	23.4	23.6		0	0	0	0	0	0		164	164	164	164	164	164
166	22.2	23	22.3	23.1	23.3	23.5		0	0	0	0	0	0		165	165	165	165	165	165
167	22.1	22.2	22.4	23	23.2	23.4		0	0	0	0	0	0		166	166	166	166	166	166
168	22	22.3	22.5	22.9	23.1	23.3		0	0	0	0	0	0		167	167	167	167	167	167
169	22.6	21.7	21.9	23.5	23.7	23.9		0	0	0	0	0	0		168	168	168	168	168	168
170	22.6	21.7	21.9	23.5	23.7	23.9		0	0	0	0	0	0		169	169	169	169	169	169
171	22.5	21.8	22	23.4	23.6	23.8		0	0	0	0	0	0		170	170	170	170	170	170
172	22.6	21.7	21.9	23.5	23.7	23.9		0	0	0	0	0	0		171	171	171	171	171	171
173	22.6	21.7	21.9	23.5	23.7	23.9		0	0	0	0	0	0		172	172	172	172	172	172
174	22.5	21.8	22	23.4	23.6	23.8		0	0	0	0	0	0		173	173	173	173	173	173
175	22.4	21.9	22.1	23.3	23.5	23.7		0	0	0	0	0	0		174	174	174	174	174	174
176	22.3	22	22.2	23.2	23.4	23.6		0	0	0	0	0	0		175	175	175	175	175	175
177	22.2	22.1	22.3	23.1	23.3	23.5		0	0	0	0	0	0		176	176	176	176	176	176
178	22.1	22.2	22.4	23	23.2	23.4		0	0	0	0	0	0		177	177	177	177	177	177
179	22	22.3	22.5	22.9	23.1	23.3		0	0	0	0	0	0		178	178	178	178	178	178
180	22.3	22	22.2	23.2	23.4	23.6		0	0	0	0	0	0		179	179	179	179	179	179
181	22.4	21.9	22.1	23.3	23.5	23.7		0	0	0	0	0	0		180	180	180	180	180	180
182	22.5	21.8	22	23.4	23.6	23.8		0	0	0	0	0	0		181	181	181	181	181	181
183	22.5	21.8	22	23.4	23.6	23.8		0	0	0	0	0	0		182	182	182	182	182	182
184	22.4	21.9	22.1	23.3	23.5	23.7		0	0	0	0	0	0		183	183	183	183	183	183
185	22.5	21.8	22	23.4	23.6	23.8		0	0	0	0	0	0		184	184	184	184	184	184
186	22.5	21.8	22	23.4	22.6	23.8		0	0	0	0	0	0		185	185	185	185	185	185
187	22.4	21.9	22.1	23.3	22.5	23.7		0	0	0	0	0	0		186	186	186	186	186	186
188	22.5	21.8	22	23.4	22.6	23.8		0	0	0	0	0	0		187	187	187	187	187	187
189	22.5	21.8	22	23.4	22.6	23.8		0	0	0	0	0	0		188	188	188	188	188	188
190	22.4	21.9	22.1	23.3	22.5	23.7		0	0	0	0	0	0		189	189	189	189	189	189
191	22.3	22	22.2	23.2	22.4	23.6		0	0	0	0	0	0		190	190	190	190	190	190
192	22.2	22.1	22.3	23.1	22.3	23.5		0	0	0	0	0	0		191	191	191	191	191	191
193	22.1	22.2	22.4	23	22.2	23.4		0	0	0	0	0	0		192	192	192	192	192	192
194	22	22.3	22.5	22.9	22.1	23.3		0	0	0	0	0	0		193	193	193	193	193	193
195	22.6	21.7	21.9	23.5	22.7	23.9		0	0	0	0	0	0		194	194	194	194	194	194
196	22.6	21.7	21.9	23.5	22.7	23.9		0	0	0	0	0	0		195	195	195	195	195	195
197	22.5	21.8	22	23.4	22.6	23.8		0	0	0	0	0	0		196	196	196	196	196	196
198	22.4	21.9	22.1	23.3	22.5	23.7		0	0	0	0	0	0		197	197	197	197	197	197
199	22.3	22	22.2	23.2	22.4	23.6		0	0	0	0	0	0		198	198	198	198	198	198
200	22.2	22.1	22.3	23.1	22.3	23.5		0	0	0	0	0	0		199	199	199	199	199	199
201	22.1	22.2	22.4	23	22.2	23.4		0	0	0	0	0	0		200	200	200	200	200	200
202	22	20.1	22.5	22.9	22.1	23.3		0	0	0	0	0	0		201	201	201	201	201	201
203	22.6	19.5	21.9	23.5	22.7	23.9		0	0	0	0	0	0		202	202	202	202	202	202
204	22.6	19.5	21.9	23.5	22.7	23.9		0	0	0	0	0	0		203	203	203	203	203	203
205	22.5	19.6	19.8	23.4	22.6	23.8		0	0	0	0	0	0		204	204	204	204	204	204
206	22.6	19.5	19.7	23.5	22.7	23.9		0	0	0	0	0	0		205	205	205	205	205	205
207	22.6	19.5	19.7	23.5	22.7	23.9		0	0	0	0	0	0		206	206	206	206	206	206
208	22.4	19.7	19.9	23.3	22.5	23.7		0	0	0	0	0	0		207	207	207	207	207	207
209	22.3	19.8	20	22.4	22.4	23.6		0	0	0	0	0	0		208	208	208	208	208	208
210	22.2	19.9	20.1	22.3	22.3	23.5		0	0	0	0	0	0		209	209	209	209	209	209
211	21.2	20	20.2	22.2	22.2	23.4		0	0	0	0	0	0		210	210	210	210	210	210
212	21.1	20.1	20.3	22.1	22.1	23.3		0	0	0	0	0	0		211	211	211	211	211	211
213	21.5	19.7	19.9	22.5	22.5	23.7		0	0	0	0	0	0		212	212	212	212	212	212
214	21.4	19.8	20	22.4	22.4	23.6		0	0	0	0	0	0		213	213	213	213	213	213
215	21.3	19.9	20.1	22.3	22.3	23.5		0	0	0	0	0	0		214	214	214	214	214	214
216	21.2	20	20.2	22.2	22.2	23.4		0	0	0	0	0	0		215	215	215	215	215	215
217	21.1	20.1	20.3	22.1	22.1	23.3		0	0	0	0	0	0		216	216	216	216	216	216
218	21.7	19.5	19.7	22.7	22.7	23.9		0	0	0	0	0	0		217	217	217	217	217	217
219	21.7	19.5	19.7	22.7	22.7	23.9		0	0	0	0	0	0		218	218	218	218	218	218
220	21.4	19.8	20	22.4	22.4	23.6		0	0	0	0	0	0		219	219	219	219	219	219
221	21.5	19.7	19.9	22.5	22.5	23.7		0	0	0	0	0	0		220	220	220	220	220	220
222	21.6	19.6	19.8	22.6	22.6	22.9		0	0	0	0	0	0		221	221	221	221	221	221
223	21.6	19.6	19.8	22.6	22.6	22.9		0	0	0	0	0	0		222	222	222	222	222	222
224	21.5	19.7	19.9	22.5	22.5	22.8		0	0	0	0	0	0		223	223	223	223	223	223
225	21.6	19.6	19.8	22.6	22.6	22.9		0	0	0	0	0	0		224	224	224	224	224	224
226	21.6	19.6	19.8	22.6	22.6	22.9		0	0	0	0	0	0		225	225	225	225	225	225
227	21.5	19.7	19.9	22.5	22.5	22.8		0	0	0	0	0	0		226	226	226	226	226	226
228	21.6	19.6	19.8	22.6	22.6	22.9		0	0	0	0	0	0		227	227	227	227	227	227
229	21.6	19.6	19.8	22.6	22.6	22.9		0	0	0	0	0	0		228	228	228	228	228	228
230	21.5	19.7	19.9	22.5	22.5	22.8		0	0	0	0	0	0		229	229	229	229	229	229
231	21.4	19.8	20	22.4	22.4	22.7		0	0	0	0	0	0		230	230	230	230	230	230
232	21.3	19.9	20.1	22.3	22.3	22.6		0	0	0	0	0	0		231	231	231	231	231	231
233	21.2	20	20.2	22.2	22.2	22.5		0	0	0	0	0	0		232	232	232	232	232	232
234	21.1	20.1	20.3	22.1	22.1	22.4		0	0	0	0	0	0		233	233	233	233	233	233
235	21.7	19.5	19.7	22.7	22.7	23		0	0	0	0	0	0		234	234	234	234	234	234
236	21.7	19.5	19.7	22.7	22.7	23		0	0	0	0	0	0		235	235	235	235	235	235
237	21.6	19.6	19.8	22.6	22.6	22.9		0	0	0	0	0	0		236	236	236	236	236	236
238	21.7	19.5	19.7	22.7	22.7	23		0	0	0	0	0	0		237	237	237	237	237	237
239	21.7	19.5	19.7	22.7	22.7	23		0	0	0	0	0	0		238	238	238	238	238	238
240	21.6	19.6	19.8	22.6	21.8	22.9		0	0	0	0	0	0		239	239	239	239	239	239
241	21.5	19.7	19.9	22.5	21.7	22.8		0	0	0	0	0	0		240	240	240	240	240	240
242	21.4	19.8	20	22.4	21.6	22.7		0	0	0	0	0	0		241	241	241	241	241	241
243	21.3	19.9	20.1	22.3	21.5	22.6		0	0	0	0	0	0		242	242	242	242	242	242
244	21.2	20	20.2	22.2	21.4	22.5		0	0	0	0	0	0		243	243	243	243	243	243
245	21.1	20.1	20.3	22.1	21.3	22.4		0	0	0	0	0	0		244	244	244	244	244	244
246	21.4	19.8	20	22.4	21.6	22.7		0	0	0	0	0	0		245	245	245	245	245	245
247	21.5	19.7	19.9	22.5	21.7	22.8		0	0	0	0	0	0		246	246	246	246	246	246
248	21.6	18.4	19.8	22.6	21.8	22.9		0	0	0	0	0	0		247	247	247	247	247	247
249	21.6	18.4	19.8	22.6	21.8	22.9		0	0	0	0	0	0		248	248	248	248	248	248
250	21.5	18.5	19.9	22.5	21.7	22.8		0	0	0	0	0	0		249	249	249	249	249	249
251	21.6	18.4	19.4	22.6	21.8	22.9		0	0	0	0	0	0		250	250	250	250	250	250
252	21.6	18.4	19.4	22.6	21.8	22.9		0	0	0	0	0	0		251	251	251	251	251	251
253	21.5	18.5	19.5	22.5	21.7	22.8		0	0	0	0	0	0		252	252	252	252	252	252
254	21.6	18.4	19.4	22.6	21.8	22.9		0	0	0	0	0	0		253	253	253	253	253	253
255	21.6	18.4	19.4	22.6	21.8	22.9		0	0	0	0	0	0		254	254	254	254	254	254
256	21.5	18.5	19.5	22.5	21.7	22.8		0	0	0	0	0	0		255	255	255	255	255	255
257	21.4	18.6	19.6	22.4	21.6	22.7		0	0	0	0	0	0		256	256	256	256	256	256
258	21.3	18.7	19.7	22.3	21.5	22.6		0	0	0	0	0	0		257	257	257	257	257	257
259	21.2	18.8	19.8	22.2	21.4	22.5		0	0	0	0	0	0		258	258	258	258	258	258
260	21.1	18.9	19.9	22.1	21.3	22.4		0	0	0	0	0	0		259	259	259	259	259	259
261	21.4	18.6	19.6	22.4	21.6	22.7		0	0	0	0	0	0		260	260	260	260	260	260
262	21.5	18.5	19.5	22.5	21.7	22.8		0	0	0	0	0	0		261	261	261	261	261	261
263	21.6	18.4	19.4	22.6	21.8	22.9		0	0	0	0	0	0		262	262	262	262	262	262
264	21.6	18.4	19.4	22.6	21.8	22.9		0	0	0	0	0	0		263	263	263	263	263	263
265	21.5	18.5	19.5	22.5	21.7	22.8		0	0	0	0	0	0		264	264	264	264	264	264
266	21.6	18.4	19.4	22.6	21.8	22.9		0	0	0	0	0	0		265	265	265	265	265	265
267	21.6	18.4	19.4	22.6	21.8	22.9		0	0	0	0	0	0		266	266	266	266	266	266
268	21.5	18.5	19.5	22.5	21.7	22.8		0	0	0	0	0	0		267	267	267	267	267	267
269	21.6	18.4	19.4	22.6	21.8	22.9		0	0	0	0	0	0		268	268	268	268	268	268
270	21.6	18.4	19.4	22.6	21.8	22.9		0	0	0	0	0	0		269	269	269	269	269	269
271	21.5	18.5	19.5	22.5	21.7	22.8		0	0	0	0	0	0		270	270	270	270	270	270
272	21.4	18.6	19.6	22.4	19.8	22.7		0	0	0	0	0	0		271	271	271	271	271	271
273	21.3	18.7	19.7	22.3	19.7	22.6		0	0	0	0	0	0		272	272	272	272	272	272
274	21.2	18.8	19.8	19.8	19.6	21.7		0	0	0	0	0	0		273	273	273	273	273	273
275	21.1	18.9	19.9	19.7	19.5	21.6		0	0	0	0	0	0		274	274	274	274	274	274
276	21.7	18.3	19.3	20.3	20.1	22.2		0	0	0	0	0	0		275	275	275	275	275	275
277	21.7	18.3	19.3	20.3	20.1	22.2		0	0	0	0	0	0		276	276	276	276	276	276
278	21.6	18.4	19.4	20.2	20	22.1		0	0	0	0	0	0		277	277	277	277	277	277
279	21.7	18.3	19.3	20.3	20.1	22.2		0	0	0	0	0	0		278	278	278	278	278	278
280	21.7	18.3	19.3	20.3	20.1	22.2		0	0	0	0	0	0		279	279	279	279	279	279
281	21.6	18.4	19.4	20.2	20	22.1		0	0	0	0	0	0		280	280	280	280	280	280
282	21.5	18.5	19.5	20.1	19.9	22		0	0	0	0	0	0		281	281	281	281	281	281
283	21.4	18.6	19.6	20	19.8	21.9		0	0	0	0	0	0		282	282	282	282	282	282
284	21.3	18.7	19.7	19.9	19.7	21.8		0	0	0	0	0	0		283	283	283	283	283	283
285	21.2	18.8	19.8	19.8	19.6	21.7		0	0	0	0	0	0		284	284	284	284	284	284
286	21.1	18.9	19.9	19.7	19.5	21.6		0	0	0	0	0	0		285	285	285	285	285	285
287	21.4	18.6	19.6	20	19.8	21.9		0	0	0	0	0	0		286	286	286	286	286	286
288	21.5	18.5	19.5	20.1	19.9	22		0	0	0	0	0	0		287	287	287	287	287	287
289	21.6	18.4	19.4	20.2	20	22.1		0	0	0	0	0	0		288	288	288	288	288	288
290	21.6	18.4	18.8	20.2	20	22.1		0	0	0	0	0	0		289	289	289	289	289	289
291	21.5	18.5	18.9	20.1	19.9	22		0	0	0	0	0	0		290	290	290	290	290	290
292	21.6	18.4	18.8	20.2	20	22.1		0	0	0	0	0	0		291	291	291	291	291	291
293	21.6	18.4	18.8	20.2	20	22.1		0	0	0	0	0	0		292	292	292	292	292	292
294	21.5	18.5	18.9	20.1	19.9	22		0	0	0	0	0	0		293	293	293	293	293	293
295	21.6	18.4	18.8	20.2	20	22.1		0	0	0	0	0	0		294	294	294	294	294	294
296	21.6	17.4	18.8	20.2	20	22.1		0	0	0	0	0	0		295	295	295	295	295	295
297	21.5	17.5	18.9	20.1	19.9	22		0	0	0	0	0	0		296	296	296	296	296	296
298	21.4	17.6	19	20	19.8	21.9		0	0	0	0	0	0		297	297	297	297	297	297
299	21.3	17.7	19.1	19.9	19.7	21.8		0	0	0	0	0	0		298	298	298	298	298	298
300	21.2	17.8	19.2	19.8	19.6	21.7		0	0	0	0	0	0		299	299	299	299	299	299
301	21.1	17.9	19.3	19.7	18.7	21.6		0	0	0	0	0	0		300	300	300	300	300	300
302	21.7	17.3	18.7	20.3	19.3	22.2		0	0	0	0	0	0		301	301	301	301	301	301
303	21.7	17.3	18.7	20.3	19.3	22.2		0	0	0	0	0	0		302	302	302	302	302	302
304	21.6	17.4	18.8	20.2	19.2	22.1		0	0	0	0	0	0		303	303	303	303	303	303
305	21.5	17.5	18.9	20.1	19.1	22		0	0	0	0	0	0		304	304	304	304	304	304
306	21.4	17.6	19	20	19	21.9		0	0	0	0	0	0		305	305	305	305	305	305
307	21.3	17.7	19.1	19.9	18.9	20.9		0	0	0	0	0	0		306	306	306	306	306	306
308	21.2	17.8	19.2	19.8	18.8	20.8		0	0	0	0	0	0		307	307	307	307	307	307
309	21.1	17.9	19.3	19.7	18.7	20.7		0	0	0	0	0	0		308	308	308	308	308	308
310	21.7	17.3	18.7	20.3	19.3	21.3		0	0	0	0	0	0		309	309	309	309	309	309
311	21.7	17.3	18.7	20.3	19.3	21.3		0	0	0	0	0	0		310	310	310	310	310	310
312	21.6	17.4	18.8	20.2	19.2	21.2		0	0	0	0	0	0		311	311	311	311	311	311
313	21.7	17.3	18.7	20.3	19.3	21.3		0	0	0	0	0	0		312	312	312	312	312	312
314	21.7	17.3	18.7	20.3	19.3	21.3		0	0	0	0	0	0		313	313	313	313	313	313
315	21.5	17.5	18.9	20.1	19.1	21.1		0	0	0	0	0	0		314	314	314	314	314	314
316	21.4	17.6	19	20	19	21		0	0	0	0	0	0		315	315	315	315	315	315
317	21.3	17.7	19.1	19.9	18.9	20.9		0	0	0	0	0	0		316	316	316	316	316	316
318	20.7	17.8	19.2	19.8	18.8	20.8		0	0	0	0	0	0		317	317	317	317	317	317
319	20.6	17.9	19.3	19.7	18.7	20.7		0	0	0	0	0	0		318	318	318	318	318	318
320	21	17.5	18.9	20.1	19.1	21.1		0	0	0	0	0	0		319	319	319	319	319	319
321	20.9	17.6	19	20	19	21		0	0	0	0	0	0		320	320	320	320	320	320
322	20.8	17.7	19.1	19.9	18.9	20.9		0	0	0	0	0	0		321	321	321	321	321	321
323	20.7	17.8	19.2	19.8	18.8	20.8		0	0	0	0	0	0		322	322	322	322	322	322
324	20.6	17.9	19.3	19.7	18.7	20.7		0	0	0	0	0	0		323	323	323	323	323	323
325	21.2	17.3	18.7	20.3	19.3	21.3		0	0	0	0	0	0		324	324	324	324	324	324
326	21.2	17.3	18.7	20.3	19.3	21.3		0	0	0	0	0	0		325	325	325	325	325	325
327	20.9	17.6	19	20	19	21		0	0	0	0	0	0		326	326	326	326	326	326
328	21	17.5	18.9	20.1	19.1	21.1		0	0	0	0	0	0		327	327	327	327	327	327
329	21.1	17.4	18.8	20.2	19.2	21.2		0	0	0	0	0	0		328	328	328	328	328	328
330	21.1	17.4	18.8	20.2	19.2	21.2		0	0	0	0	0	0		329	329	329	329	329	329
331	21	17.5	18.9	20.1	19.1	21.1		0	0	0	0	0	0		330	330	330	330	330	330
332	21.1	17.4	18.8	20.2	19.2	21.2		0	0	0	0	0	0		331	331	331	331	331	331
333	21.1	17.4	18.2	20.2	19.2	21.2		0	0	0	0	0	0		332	332	332	332	332	332
334	21	17.5	18.3	20.1	17.2	21.1		0	0	0	0	0	0		333	333	333	333	333	333
335	21.1	17.4	18.2	20.2	17.3	21.2		0	0	0	0	0	0		334	334	334	334	334	334
336	21.1	17.4	18.2	20.2	17.3	21.2		0	0	0	0	0	0		335	335	335	335	335	335
337	21	16.3	18.3	20.1	17.2	21.1		0	0	0	0	0	0		336	336	336	336	336	336
338	20.9	16.4	18.4	20	17.1	21		0	0	0	0	0	0		337	337	337	337	337	337
339	20.8	16.5	18.5	19.9	17	20.9		0	0	0	0	0	0		338	338	338	338	338	338
340	20.7	16.6	18.6	19.8	16.9	20.8		0	0	0	0	0	0		339	339	339	339	339	339
341	20.6	16.7	18.7	19.7	16.8	20.7		0	0	0	0	0	0		340	340	340	340	340	340
342	21.2	16.1	18.1	20.3	17.4	21.3		0	0	0	0	0	0		341	341	341	341	341	341
343	21.2	16.1	18.1	20.3	17.4	21.3		0	0	0	0	0	0		342	342	342	342	342	342
344	21.1	16.2	18.2	20.2	17.3	21.2		0	0	0	0	0	0		343	343	343	343	343	343
345	21.2	16.1	18.1	20.3	17.4	21.3		0	0	0	0	0	0		344	344	344	344	344	344
346	21.2	16.1	18.1	20.3	17.4	21.3		0	0	0	0	0	0		345	345	345	345	345	345
347	21.1	16.2	18.2	20.2	17.3	21.2		0	0	0	0	0	0		346	346	346	346	346	346
348	21	16.3	18.3	20.1	17.2	21.1		0	0	0	0	0	0		347	347	347	347	347	347
349	20.9	16.4	18.4	20	17.1	21		0	0	0	0	0	0		348	348	348	348	348	348
350	20.8	16.5	18.5	19.9	17	20.9		0	0	0	0	0	0		349	349	349	349	349	349
351	20.7	16.6	18.6	19.8	16.9	20.8		0	0	0	0	0	0		350	350	350	350	350	350
352	20.6	16.7	18.7	19.7	16.8	20.7		0	0	0	0	0	0		351	351	351	351	351	351
353	20.9	16.4	18.4	20	17.1	21		0	0	0	0	0	0		352	352	352	352	352	352
354	21	16.3	18.3	20.1	17.2	21.1		0	0	0	0	0	0		353	353	353	353	353	353
355	21.1	16.2	18.2	20.2	17.3	21.2		0	0	0	0	0	0		354	354	354	354	354	354
356	21.1	16.2	18.2	20.2	17.3	21.2		0	0	0	0	0	0		355	355	355	355	355	355
357	21	16.3	18.3	20.1	17.2	21.1		0	0	0	0	0	0		356	356	356	356	356	356
358	21.1	16.2	18.2	20.2	17.3	21.2		0	0	0	0	0	0		357	357	357	357	357	357
359	21.1	16.2	18.2	20.2	17.3	21.2		0	0	0	0	0	0		358	358	358	358	358	358
360	21	16.3	18.3	20.1	17.2	21.1		0	0	0	0	0	0		359	359	359	359	359	359
361	21.1	16.2	18.2	20.2	17.3	20		0	0	0	0	0	0		360	360	360	360	360	360
362	21.1	16.2	18.2	20.2	17.3	20		0	0	0	0	0	0		361	361	361	361	361	361
363	21	16.3	18.3	20.1	16.8	19.9		0	0	0	0	0	0		362	362	362	362	362	362
364	20.9	16.4	18.4	20	16.7	19.8		0	0	0	0	0	0		363	363	363	363	363	363
365	20.8	16.5	18.5	19.9	16.6	19.7		0	0	0	0	0	0		364	364	364	364	364	364
366	20.7	16.6	18.6	19.8	16.5	19.6		0	0	0	0	0	0		365	365	365	365	365	365
367	20.6	16.7	18.7	19.7	16.4	19.5		0	0	0	0	0	0		366	366	366	366	366	366
368	20.7	16.4	18.4	20	16.7	19.8		0	0	0	0	0	0		367	367	367	367	367	367
369	20.8	16.3	18.3	20.1	16.8	19.9		0	0	0	0	0	0		368	368	368	368	368	368
370	20.9	16.2	18.2	20.2	16.9	20		0	0	0	0	0	0		369	369	369	369	369	369
371	20.9	16.2	18.2	20.2	16.9	20		0	0	0	0	0	0		370	370	370	370	370	370
372	20.8	16.3	18.3	19	16.8	19.9		0	0	0	0	0	0		371	371	371	371	371	371
373	20.9	16.2	18.2	19.1	16.9	20		0	0	0	0	0	0		372	372	372	372	372	372
374	20.9	16.2	18.2	19.1	16.9	20		0	0	0	0	0	0		373	373	373	373	373	373
375	20.8	16.3	17.5	19	16.8	19.9		0	0	0	0	0	0		374	374	374	374	374	374
376	20.9	16.2	17.4	19.1	16.9	20		0	0	0	0	0	0		375	375	375	375	375	375
377	20.9	16.2	17.4	19.1	16.9	20		0	0	0	0	0	0		376	376	376	376	376	376
378	20.8	16.3	17.5	19	16.8	19.9		0	0	0	0	0	0		377	377	377	377	377	377
379	20.7	16.4	17.6	18.9	16.7	19.8		0	0	0	0	0	0		378	378	378	378	378	378
380	20.6	16.5	17.7	18.8	16.6	19.7		0	0	0	0	0	0		379	379	379	379	379	379
381	20.5	16.6	17.8	18.7	16.5	17.9		0	0	0	0	0	0		380	380	380	380	380	380
382	20.4	16.7	17.9	18.6	16.4	17.8		0	0	0	0	0	0		381	381	381	381	381	381
383	21	16.1	17.3	19.2	17	18.4		0	0	0	0	0	0		382	382	382	382	382	382
384	21	14.9	17.3	19.2	17	18.4		0	0	0	0	0	0		383	383	383	383	383	383
385	20.9	15	17.4	19.1	16.9	18.3		0	0	0	0	0	0		384	384	384	384	384	384
386	20.7	14.9	17.3	19.2	17	18.4		0	0	0	0	0	0		385	385	385	385	385	385
387	20.7	14.9	17.3	19.2	17	18.4		0	0	0	0	0	0		386	386	386	386	386	386
388	20.6	15	17.4	19.1	16.9	18.3		0	0	0	0	0	0		387	387	387	387	387	387
389	20.5	15.1	17.5	19	16.8	18.2		0	0	0	0	0	0		388	388	388	388	388	388
390	20.4	15.2	17.6	18.9	16.7	18.1		0	0	0	0	0	0		389	389	389	389	389	389
391	20.3	15.3	17.7	18.8	16.6	18		0	0	0	0	0	0		390	390	390	390	390	390
392	20.2	15.4	17.8	18.7	15.8	17.9		0	0	0	0	0	0		391	391	391	391	391	391
393	20.1	15.5	17.9	18.6	15.7	17.8		0	0	0	0	0	0		392	392	392	392	392	392
394	20.4	15.2	17.6	18.9	16	18.1		0	0	0	0	0	0		393	393	393	393	393	393
395	20.5	15.1	17.5	19	16.1	18.2		0	0	0	0	0	0		394	394	394	394	394	394
396	20.6	15	17.4	19.1	16.2	18.3		0	0	0	0	0	0		395	395	395	395	395	395
397	20.6	15	17.4	19.1	16.2	18.3		0	0	0	0	0	0		396	396	396	396	396	396
398	20.5	15.1	17.5	19	16.1	18.2		0	0	0	0	0	0		397	397	397	397	397	397
399	20.6	15	17.4	19.1	16.2	18.3		0	0	0	0	0	0		398	398	398	398	398	398
400	20.6	15	17.4	19.1	16.2	18.3		0	0	0	0	0	0		399	399	399	399	399	399
401	20.5	15.1	17.5	19	16.1	18.2		0	0	0	0	0	0		400	400	400	400	400	400
402	20.6	15	17.4	19.1	16.2	18.3		0	0	0	0	0	0		401	401	401	401	401	401
403	20.6	15	17.4	19.1	16.2	18.3		0	0	0	0	0	0		402	402	402	402	402	402
404	20.5	15.1	17.5	19	16.1	18.2		0	0	0	0	0	0		403	403	403	403	403	403
405	20.4	15.2	17.6	18.9	16	18.1		0	0	0	0	0	0		404	404	404	404	404	404
406	20.3	15.3	17.7	18.8	15.9	18		0	0	0	0	0	0		405	405	405	405	405	405
407	20.2	15.4	17.8	18.7	15.8	17.9		0	0	0	0	0	0		406	406	406	406	406	406
408	20.1	15.5	17.9	18.6	15.7	17.8		0	0	0	0	0	0		407	407	407	407	407	407
409	20.7	14.9	17.3	17.7	16.3	18.4		0	0	0	0	0	0		408	408	408	408	408	408
410	20.7	14.9	17.3	17.7	16.3	18.4		0	0	0	0	0	0		409	409	409	409	409	409
411	20.6	15	17.4	17.6	16.2	18.3		0	0	0	0	0	0		410	410	410	410	410	410
412	20.5	15.1	17.5	17.5	16.1	18.2		0	0	0	0	0	0		411	411	411	411	411	411
413	20.4	15.2	17.6	17.4	16	18.1		0	0	0	0	0	0		412	412	412	412	412	412
414	20.3	15.3	17.7	17.3	15.9	18		0	0	0	0	0	0		413	413	413	413	413	413
415	20.2	15.4	17.8	17.2	15.8	17.9		0	0	0	0	0	0		414	414	414	414	414	414
416	20.1	15.5	17.9	17.1	13.8	17.8		0	0	0	0	0	0		415	415	415	415	415	415
417	20.7	14.9	17.3	17.7	14.4	18.4		0	0	0	0	0	0		416	416	416	416	416	416
418	20.7	14.9	17.3	17.7	14.4	18.4		0	0	0	0	0	0		417	417	417	417	417	417
419	20.6	15	17.4	17.6	14.3	18.3		0	0	0	0	0	0		418	418	418	418	418	418
420	20.7	14.9	17.3	17.7	14.4	18.4		0	0	0	0	0	0		419	419	419	419	419	419
421	20.7	14.9	17.3	17.7	14.4	18.4		0	0	0	0	0	0		420	420	420	420	420	420
422	20.5	15.1	17.5	17.5	14.2	18.2		0	0	0	0	0	0		421	421	421	421	421	421
423	20.4	15.2	17.6	17.4	14.1	18.1		0	0	0	0	0	0		422	422	422	422	422	422
424	20.3	15.3	17.7	17.3	14	18		0	0	0	0	0	0		423	423	423	423	423	423
425	20.2	15.4	16.6	17.2	13.9	17.5		0	0	0	0	0	0		424	424	424	424	424	424
426	20.1	15.5	16.7	17.1	13.8	17.4		0	0	0	0	0	0		425	425	425	425	425	425
427	20.5	15.1	16.3	17.5	14.2	17.8		0	0	0	0	0	0		426	426	426	426	426	426
428	20.4	15.2	16.4	17.4	14.1	17.7		0	0	0	0	0	0		427	427	427	427	427	427
429	20.3	15.3	16.5	17.3	14	17.6		0	0	0	0	0	0		428	428	428	428	428	428
430	20.2	15.4	16.6	17.2	13.9	17.5		0	0	0	0	0	0		429	429	429	429	429	429
431	20.1	15.5	16.7	17.1	13.8	17.4		0	0	0	0	0	0		430	430	430	430	430	430
432	20.7	14.9	16.1	17.7	14.4	18		0	0	0	0	0	0		431	431	431	431	431	431
433	20.7	14.9	16.1	17.7	14.4	18		0	0	0	0	0	0		432	432	432	432	432	432
434	20.6	15	16.2	17.6	14.3	17.9		0	0	0	0	0	0		433	433	433	433	433	433
435	20.1	15.5	16.7	17.1	13.8	17.4		0	0	0	0	0	0		434	434	434	434	434	434
436	20	14.9	16.1	17.7	14.4	18		0	0	0	0	0	0		435	435	435	435	435	435
437	19.7	15.2	16.4	17.4	14.1	17.7		0	0	0	0	0	0		436	436	436	436	436	436
438	19.8	15.1	16.3	17.5	14.2	17.8		0	0	0	0	0	0		437	437	437	437	437	437
439	19.9	15	16.2	17.6	14.3	17.9		0	0	0	0	0	0		438	438	438	438	438	438
440	19.9	15	16.2	17.6	14.3	17.9		0	0	0	0	0	0		439	439	439	439	439	439
441	19.8	15.1	16.3	17.5	14.2	17.8		0	0	0	0	0	0		440	440	440	440	440	440
442	19.9	15	16.2	17.6	14.3	17.9		0	0	0	0	0	0		441	441	441	441	441	441
443	19.9	15	16.2	17.6	13.8	17.9		0	0	0	0	0	0		442	442	442	442	442	442
444	19.8	15.1	16.3	17.5	13.7	17.8		0	0	0	0	0	0		443	443	443	443	443	443
445	19.9	15	16.2	17	13.8	17.9		0	0	0	0	0	0		444	444	444	444	444	444
446	19.9	15	16.2	17	13.8	17.9		0	0	0	0	0	0		445	445	445	445	445	445
447	19.8	15.1	16.3	16.9	13.7	17.8		0	0	0	0	0	0		446	446	446	446	446	446
448	19.7	15.2	16.4	16.8	13.6	17.7		0	0	0	0	0	0		447	447	447	447	447	447
449	19.6	15.3	16.5	16.7	13.5	17.6		0	0	0	0	0	0		448	448	448	448	448	448
450	19.5	15.4	16.6	16.6	13.4	17.5		0	0	0	0	0	0		449	449	449	449	449	449
451	19.4	15.5	16.7	16.5	13.3	17.4		0	0	0	0	0	0		450	450	450	450	450	450
452	20	14.9	16.1	17.1	13.9	18		0	0	0	0	0	0		451	451	451	451	451	451
453	20	14.9	16.1	17.1	13.9	18		0	0	0	0	0	0		452	452	452	452	452	452
454	19.9	15	16.2	17	13.8	17.9		0	0	0	0	0	0		453	453	453	453	453	453
455	20	14.9	16.1	17.1	13.9	18		0	0	0	0	0	0		454	454	454	454	454	454
456	20	14.9	16.1	17.1	13.9	18		0	0	0	0	0	0		455	455	455	455	455	455
457	19.9	15	16.2	17	13.8	17.9		0	0	0	0	0	0		456	456	456	456	456	456
458	19.8	15.1	16.3	16.9	13.7	17.8		0	0	0	0	0	0		457	457	457	457	457	457
459	19.7	15.2	16.4	16.8	13.6	17.7		0	0	0	0	0	0		458	458	458	458	458	458
460	19.6	15.3	16.5	16.7	13.5	17.6		0	0	0	0	0	0		459	459	459	459	459	459
461	19.5	15.4	16.6	16.6	13.4	17.5		0	0	0	0	0	0		460	460	460	460	460	460
462	19.4	15.5	16.7	16.5	13.3	17.4		0	0	0	0	0	0		461	461	461	461	461	461
463	19.7	15.2	16.4	16.8	13.6	17.7		0	0	0	0	0	0		462	462	462	462	462	462
464	19.8	15.1	16.3	16.9	13.7	17.8		0	0	0	0	0	0		463	463	463	463	463	463
465	19.9	15	16.2	17	13.8	17.9		0	0	0	0	0	0		464	464	464	464	464	464
466	19.9	15	16.2	17	13.8	17.9		0	0	0	0	0	0		465	465	465	465	465	465
467	19.8	15.1	16.3	16.9	13.7	17.8		0	0	0	0	0	0		466	466	466	466	466	466
468	19.9	15	16.2	17	13.8	17.9		0	0	0	0	0	0		467	467	467	467	467	467
469	19.9	15	16.2	17	13.8	17.9		0	0	0	0	0	0		468	468	468	468	468	468
470	19.8	15.1	16.3	16.9	13.7	17.8		0	0	0	0	0	0		469	469	469	469	469	469
471	19.9	15	16.2	17	13.8	16.8		0	0	0	0	0	0		470	470	470	470	470	470
472	19.9	15	16.2	17	13.8	16.8		0	0	0	0	0	0		471	471	471	471	471	471
473	19.8	15.1	16.3	16.9	13.7	16.7		0	0	0	0	0	0		472	472	472	472	472	472
474	19.7	15.2	16.4	16.8	13.6	16.6		0	0	0	0	0	0		473	473	473	473	473	473
475	19.6	15.3	16.5	16.7	13.5	16.5		0	0	0	0	0	0		474	474	474	474	474	474
476	19.5	15.4	16.6	16.6	13.4	16.4		0	0	0	0	0	0		475	475	475	475	475	475
477	19.4	15.5	16.7	16.5	13.3	16.3		0	0	0	0	0	0		476	476	476	476	476	476
478	19.7	15.2	16.4	16.8	13.6	16.6		0	0	0	0	0	0		477	477	477	477	477	477
479	19.8	15.1	16.3	16.9	13.7	16.7		0	0	0	0	0	0		478	478	478	478	478	478
480	19.9	15	16.2	17	13.8	16.8		0	0	0	0	0	0		479	479	479	479	479	479
481	19.9	15	16.2	17	13.8	16.8		0	0	0	0	0	0		480	480	480	480	480	480
482	19.8	15.1	16.3	16.9	13.7	16.7		0	0	0	0	0	0		481	481	481	481	481	481
483	19.9	15	16.2	17	13.8	16.8		0	0	0	0	0	0		482	482	482	482	482	482
484	19.9	15	16.2	17	13.8	16.8		0	0	0	0	0	0		483	483	483	483	483	483
485	17.7	15.1	16.3	16.2	13.7	16.7		0	0	0	0	0	0		484	484	484	484	484	484
486	17.8	15	16.2	16.3	13.8	16.8		0	0	0	0	0	0		485	485	485	485	485	485
487	17.8	15	16.2	16.3	13.8	16.8		0	0	0	0	0	0		486	486	486	486	486	486
488	17.7	15.1	16.3	16.2	13.7	16.7		0	0	0	0	0	0		487	487	487	487	487	487
489	17.6	15.2	16.4	16.1	13.6	16.6		0	0	0	0	0	0		488	488	488	488	488	488
490	17.5	15.3	16.5	16	13.5	16.5		0	0	0	0	0	0		489	489	489	489	489	489
491	17.4	15.4	16.6	15.9	13.4	16.4		0	0	0	0	0	0		490	490	490	490	490	490
492	17.3	15.5	16.7	15.8	13.3	16.3		0	0	0	0	0	0		491	491	491	491	491	491
493	17.9	14.9	16.1	16.4	13.9	16.9		0	0	0	0	0	0		492	492	492	492	492	492
494	17.9	14.9	16.1	16.4	13.9	16.9		0	0	0	0	0	0		493	493	493	493	493	493
495	17.8	15	16.2	16.3	13.8	16.8		0	0	0	0	0	0		494	494	494	494	494	494
496	17.9	14.9	16.1	16.4	13.9	16.9		0	0	0	0	0	0		495	495	495	495	495	495
497	17.9	14.9	14.6	16.4	13.9	16.9		0	0	0	0	0	0		496	496	496	496	496	496
498	17.8	15	14.7	16.3	13.8	16.8		0	0	0	0	0	0		497	497	497	497	497	497
499	17.7	15.1	14.8	16.2	13.7	16.7		0	0	0	0	0	0		498	498	498	498	498	498
500	17.6	15.2	14.9	16.1	13.6	16.6		0	0	0	0	0	0		499	499	499	499	499	499
501	17.5	15.3	15	16	13.5	16.5		0	0	0	0	0	0		500	500	500	500	500	500
502	17.4	15.4	15.1	15.9	13.4	16.4		0	0	0	0	0	0		501	501	501	501	501	501
503	17.3	15	15.2	15.8	13.3	16.3		0	0	0	0	0	0		502	502	502	502	502	502
504	17.6	14.7	14.9	16.1	13.6	16.6		0	0	0	0	0	0		503	503	503	503	503	503
505	17.7	14.6	14.8	16.2	13.7	16.7		0	0	0	0	0	0		504	504	504	504	504	504
506	17.8	14.5	14.7	16.3	13.8	16.8		0	0	0	0	0	0		505	505	505	505	505	505
507	17.8	14.5	14.7	16.3	13.8	16.8		0	0	0	0	0	0		506	506	506	506	506	506
508	17.7	14.6	14.8	16.2	13.7	16.7		0	0	0	0	0	0		507	507	507	507	507	507
509	17.8	14.5	14.7	16.3	13.8	16.8		0	0	0	0	0	0		508	508	508	508	508	508
510	17.8	14.5	14.7	16.3	13.8	16.2		0	0	0	0	0	0		509	509	509	509	509	509
511	17.7	14.6	14.8	16.2	13.7	16.1		0	0	0	0	0	0		510	510	510	510	510	510
512	17.8	14.5	14.7	16.3	13.8	16.2		0	0	0	0	0	0		511	511	511	511	511	511
513	17.8	14.5	14.7	16.3	13.8	16.2		0	0	0	0	0	0		512	512	512	512	512	512
514	17.7	14.6	14.8	16.2	13.7	16.1		0	0	0	0	0	0		513	513	513	513	513	513
515	17.6	14.7	14.9	16.1	13.6	16		0	0	0	0	0	0		514	514	514	514	514	514
516	17.5	14.8	15	16	13.5	15.9		0	0	0	0	0	0		515	515	515	515	515	515
517	17.4	14.9	15.1	15.9	13.4	15.8		0	0	0	0	0	0		516	516	516	516	516	516
518	17.3	15	15.2	15.8	13.3	15.7		0	0	0	0	0	0		517	517	517	517	517	517
519	17.9	14.4	14.6	16.4	13.9	16.3		0	0	0	0	0	0		518	518	518	518	518	518
520	17.9	14.4	14.6	16.4	13.9	16.3		0	0	0	0	0	0		519	519	519	519	519	519
521	17.8	14.5	14.7	16.3	13.8	16.2		0	0	0	0	0	0		520	520	520	520	520	520
522	17.7	14.6	14.8	16.2	13.7	16.1		0	0	0	0	0	0		521	521	521	521	521	521
523	17.6	14.7	14.9	16.1	13.6	16		0	0	0	0	0	0		522	522	522	522	522	522
524	17.5	14.8	15	16	13.5	15.9		0	0	0	0	0	0		523	523	523	523	523	523
525	17.4	14.9	15.1	15.9	13.4	15.8		0	0	0	0	0	0		524	524	524	524	524	524
526	17.3	15	15.2	15.8	13.3	15.7		0	0	0	0	0	0		525	525	525	525	525	525
527	17.9	14.4	14.6	16.4	13.9	16.3		0	0	0	0	0	0		526	526	526	526	526	526
528	17.9	14.4	14.6	16.4	13.9	16.3		0	0	0	0	0	0		527	527	527	527	527	527
529	17.8	14.5	14.7	16.3	13.8	16.2		0	0	0	0	0	0		528	528	528	528	528	528
530	17.9	14.4	14.6	16.4	13.9	16.3		0	0	0	0	0	0		529	529	529	529	529	529
531	17.9	14.4	14.6	16.4	13.9	16.3		0	0	0	0	0	0		530	530	530	530	530	530
532	17.7	14.6	14.8	16.2	13.7	16.1		0	0	0	0	0	0		531	531	531	531	531	531
533	17.6	14.7	14.9	16.1	13.6	16		0	0	0	0	0	0		532	532	532	532	532	532
534	17.5	14.8	15	15.3	13.5	15.6		0	0	0	0	0	0		533	533	533	533	533	533
535	17.4	14.9	15.1	15.2	13.4	15.5		0	0	0	0	0	0		534	534	534	534	534	534
536	17.3	15	15.2	15.1	13.3	15.4		0	0	0	0	0	0		535	535	535	535	535	535
537	17.7	14.6	14.8	15.5	11.5	15.8		0	0	0	0	0	0		536	536	536	536	536	536
538	17.6	14.7	14.9	15.4	11.4	15.7		0	0	0	0	0	0		537	537	537	537	537	537
539	17.5	14.8	15	15.3	11.3	15.6		0	0	0	0	0	0		538	538	538	538	538	538
540	17.4	14.9	15.1	15.2	11.2	15.5		0	0	0	0	0	0		539	539	539	539	539	539
541	17.3	15	15.2	15.1	11.1	15.4		0	0	0	0	0	0		540	540	540	540	540	540
542	17.9	14.4	14.6	15.7	11.7	16		0	0	0	0	0	0		541	541	541	541	541	541
543	17.9	14.4	14.6	15.7	11.7	16		0	0	0	0	0	0		542	542	542	542	542	542
544	17.8	14.5	14.7	15.6	11.6	15.9		0	0	0	0	0	0		543	543	543	543	543	543
545	17.3	15	14.5	15.1	11.1	15.4		0	0	0	0	0	0		544	544	544	544	544	544
546	17.9	14.4	13.9	15.7	11.7	16		0	0	0	0	0	0		545	545	545	545	545	545
547	17.9	14.4	13.9	15.7	11.7	16		0	0	0	0	0	0		546	546	546	546	546	546
548	17.8	14.5	14	15.6	11.6	15.9		0	0	0	0	0	0		547	547	547	547	547	547
549	17.6	14.7	14.2	15.4	11.4	15.7		0	0	0	0	0	0		548	548	548	548	548	548
550	17.7	14.6	14.1	15.5	11.5	15.8		0	0	0	0	0	0		549	549	549	549	549	549
551	17.8	14.5	14	15.6	11.6	15.9		0	0	0	0	0	0		550	550	550	550	550	550
552	17.8	14.5	14	15.6	11.6	15.9		0	0	0	0	0	0		551	551	551	551	551	551
553	17.7	14.6	14.1	15.5	11.5	15.8		0	0	0	0	0	0		552	552	552	552	552	552
554	17.8	14.5	14	15.6	11.6	15.9		0	0	0	0	0	0		553	553	553	553	553	553
555	15.4	14.5	14	15.6	11.6	15.9		0	0	0	0	0	0		554	554	554	554	554	554
556	15.3	14.6	14.1	15.5	11.5	15.8		0	0	0	0	0	0		555	555	555	555	555	555
557	15.4	14.5	14	15.6	11.6	15.9		0	0	0	0	0	0		556	556	556	556	556	556
558	15.4	14.5	14	15.6	11.6	15.9		0	0	0	0	0	0		557	557	557	557	557	557
559	15.3	14.6	14.1	15.5	11.5	15.8		0	0	0	0	0	0		558	558	558	558	558	558
560	15.2	14.7	14.2	15.4	11.4	15.7		0	0	0	0	0	0		559	559	559	559	559	559
561	15.1	14.8	14.3	15.3	11.3	15.6		0	0	0	0	0	0		560	560	560	560	560	560
562	15	14.9	14.4	15.2	11.2	15.5		0	0	0	0	0	0		561	561	561	561	561	561
563	14.9	15	14.5	15.1	11.1	15.4		0	0	0	0	0	0		562	562	562	562	562	562
564	15.5	14.4	13.9	15.7	11.7	16		0	0	0	0	0	0		563	563	563	563	563	563
565	15.5	14.4	13.9	15.7	11.7	16		0	0	0	0	0	0		564	564	564	564	564	564
566	15.4	14.5	14	15.6	11.6	15.9		0	0	0	0	0	0		565	565	565	565	565	565
567	15.5	14.4	13.9	15.7	11.7	16		0	0	0	0	0	0		566	566	566	566	566	566
568	15.5	14.4	13.9	15.7	11.7	16		0	0	0	0	0	0		567	567	567	567	567	567
569	15.4	13	14	15.6	11.6	15.9		0	0	0	0	0	0		568	568	568	568	568	568
570	15.3	13.1	14.1	15.5	11.5	15.4		0	0	0	0	0	0		569	569	569	569	569	569
571	15.2	13.2	14.2	15.4	11.4	15.3		0	0	0	0	0	0		570	570	570	570	570	570
572	15.1	13.3	14.3	15.3	11.3	15.2		0	0	0	0	0	0		571	571	571	571	571	571
573	15	13.4	14.4	15.2	11.2	15.1		0	0	0	0	0	0		572	572	572	572	572	572
574	14.9	13.5	14.5	15.1	11.1	15		0	0	0	0	0	0		573	573	573	573	573	573
575	15.2	13.2	14.2	15.4	11.4	15.3		0	0	0	0	0	0		574	574	574	574	574	574
576	15.3	13.1	14.1	15.5	11.5	15.4		0	0	0	0	0	0		575	575	575	575	575	575
577	15.4	13	14	15.6	11.6	15.5		0	0	0	0	0	0		576	576	576	576	576	576
578	15.4	13	14	15.6	11.6	15.5		0	0	0	0	0	0		577	577	577	577	577	577
579	15.3	13.1	14.1	15.5	9.9	15.4		0	0	0	0	0	0		578	578	578	578	578	578
580	15.4	13	14	15.6	10	15.5		0	0	0	0	0	0		579	579	579	579	579	579
581	15.4	13	14	15.6	10	15.5		0	0	0	0	0	0		580	580	580	580	580	580
582	15.3	13.1	14.1	15.2	9.9	15.4		0	0	0	0	0	0		581	581	581	581	581	581
583	15.4	13	14	15.3	10	15.5		0	0	0	0	0	0		582	582	582	582	582	582
584	15.4	13	14	15.3	10	15.5		0	0	0	0	0	0		583	583	583	583	583	583
585	15.3	13.1	14.1	15.2	9.9	15.4		0	0	0	0	0	0		584	584	584	584	584	584
586	15.2	13.2	14.2	15.1	9.8	15.3		0	0	0	0	0	0		585	585	585	585	585	585
587	14.5	13.3	14.3	15	9.7	15.2		0	0	0	0	0	0		586	586	586	586	586	586
588	14.4	13.4	14.4	14.9	9.6	15.1		0	0	0	0	0	0		587	587	587	587	587	587
589	14.3	13.5	14.5	14.8	9.5	15		0	0	0	0	0	0		588	588	588	588	588	588
590	14.6	13.2	11.9	15.1	9.8	15.3		0	0	0	0	0	0		589	589	589	589	589	589
591	14.7	13.1	11.8	15.2	9.9	15.4		0	0	0	0	0	0		590	590	590	590	590	590
592	14.8	13	11.7	15.3	10	15.5		0	0	0	0	0	0		591	591	591	591	591	591
593	14.8	13	11.7	15.3	10	15.5		0	0	0	0	0	0		592	592	592	592	592	592
594	14.7	13.1	11.8	15.2	9.9	15.4		0	0	0	0	0	0		593	593	593	593	593	593
595	14.8	13	11.7	15.3	10	15.5		0	0	0	0	0	0		594	594	594	594	594	594
596	14.8	13	11.7	15.3	10	15.5		0	0	0	0	0	0		595	595	595	595	595	595
597	14.7	13.1	11.8	15.2	9.9	15.4		0	0	0	0	0	0		596	596	596	596	596	596
598	14.8	13	11.7	15.3	10	15.5		0	0	0	0	0	0		597	597	597	597	597	597
599	14.8	13	11.7	15.3	10	15.5		0	0	0	0	0	0		598	598	598	598	598	598
600	14.7	13.1	11.8	15.2	9.9	15.4		0	0	0	0	0	0		599	599	599	599	599	599
601	14.6	13.2	11.9	15.1	9.8	15.3		0	0	0	0	0	0		600	600	600	600	600	600
602	14.5	13.3	12	13.8	9.7	15.2		0	0	0	0	0	0		601	601	601	601	601	601
603	14.4	13.4	12.1	13.7	9.6	15.1		0	0	0	0	0	0		602	602	602	602	602	602
604	14.3	13.5	12.2	13.6	9.5	15		0	0	0	0	0	0		603	603	603	603	603	603
605	14.9	12.9	11.6	14.2	10.1	15.6		0	0	0	0	0	0		604	604	604	604	604	604
606	14.9	12.9	11.6	14.2	10.1	14.7		0	0	0	0	0	0		605	605	605	605	605	605
607	14.8	13	11.7	14.1	10	14.6		0	0	0	0	0	0		606	606	606	606	606	606
608	14.9	12.9	11.6	14.2	10.1	14.7		0	0	0	0	0	0		607	607	607	607	607	607
609	14.9	12.9	11.6	14.2	10.1	14.7		0	0	0	0	0	0		608	608	608	608	608	608
610	14.8	13	11.7	14.1	10	14.6		0	0	0	0	0	0		609	609	609	609	609	609
611	14.7	13.1	11.8	14	9.9	14.5		0	0	0	0	0	0		610	610	610	610	610	610
612	14.6	13.2	11.9	13.9	9.8	14.4		0	0	0	0	0	0		611	611	611	611	611	611
613	14.5	12.7	12	13.8	9.7	14.3		0	0	0	0	0	0		612	612	612	612	612	612
614	14.4	12.6	12.1	13.7	9.6	14.2		0	0	0	0	0	0		613	613	613	613	613	613
615	14.3	12.7	12.2	13.6	9.5	14.1		0	0	0	0	0	0		614	614	614	614	614	614
616	14.6	12.4	11.9	13.9	9.8	14.4		0	0	0	0	0	0		615	615	615	615	615	615
617	14.7	12.3	11.8	14	9.9	14.5		0	0	0	0	0	0		616	616	616	616	616	616
618	14.8	12.2	11.7	14.1	10	14.6		0	0	0	0	0	0		617	617	617	617	617	617
619	14.8	12.2	11.7	14.1	10	14.6		0	0	0	0	0	0		618	618	618	618	618	618
620	14.7	12.3	11.8	14	9.9	14.5		0	0	0	0	0	0		619	619	619	619	619	619
621	14.8	12.2	11.7	14.1	10	14.6		0	0	0	0	0	0		620	620	620	620	620	620
622	14.8	12.2	11.7	14.1	10	14.6		0	0	0	0	0	0		621	621	621	621	621	621
623	14.7	12.3	11.8	14	9.9	14.5		0	0	0	0	0	0		622	622	622	622	622	622
624	14.8	12.2	11.7	14.1	10	14.6		0	0	0	0	0	0		623	623	623	623	623	623
625	14.8	12.2	11.7	14.1	10	14.6		0	0	0	0	0	0		624	624	624	624	624	624
626	14.7	12.3	11.8	14	9.9	14.5		0	0	0	0	0	0		625	625	625	625	625	625
627	14.6	12.4	11.8	13.9	9.8	14.4		0	0	0	0	0	0		626	626	626	626	626	626
628	14.5	12.5	11.9	13.8	9.7	14.3		0	0	0	0	0	0		627	627	627	627	627	627
629	14.4	12.6	12	13.7	9.6	14.2		0	0	0	0	0	0		628	628	628	628	628	628
630	14.3	12.7	12.1	13.6	9.5	14.1		0	0	0	0	0	0		629	629	629	629	629	629
631	14.9	12.1	11.5	14.2	10.1	14.7		0	0	0	0	0	0		630	630	630	630	630	630
632	14.9	12.1	11.5	14.2	10.1	14.7		0	0	0	0	0	0		631	631	631	631	631	631
633	14.8	12.2	11.6	14.1	10	14.6		0	0	0	0	0	0		632	632	632	632	632	632
634	14.7	12.3	11.7	14	9.9	14.5		0	0	0	0	0	0		633	633	633	633	633	633
635	14.6	12.4	11.8	13.9	9.8	14.4		0	0	0	0	0	0		634	634	634	634	634	634
636	14.5	12.5	11.9	13.8	9.7	14.3		0	0	0	0	0	0		635	635	635	635	635	635
637	14.4	12.6	12	13.7	9.6	14.2		0	0	0	0	0	0		636	636	636	636	636	636
638	14.3	12.7	12.1	13.6	9.5	14.1		0	0	0	0	0	0		637	637	637	637	637	637
639	14.9	12.1	11.5	14.2	10.1	14.7		0	0	0	0	0	0		638	638	638	638	638	638
640	14.9	12.1	11.5	14.2	10.1	14.7		0	0	0	0	0	0		639	639	639	639	639	639
641	14.8	12.2	11.6	14.1	10	14.6		0	0	0	0	0	0		640	640	640	640	640	640
642	14.9	12.1	11.5	14.2	10.1	14.7		0	0	0	0	0	0		641	641	641	641	641	641
643	14	12.1	11.5	14.2	10.1	14.7		0	0	0	0	0	0		642	642	642	642	642	642
644	13.8	12.3	11.7	14	9.9	14.5		0	0	0	0	0	0		643	643	643	643	643	643
645	13.7	12.4	11.8	13.9	9.8	14.4		0	0	0	0	0	0		644	644	644	644	644	644
646	13.6	12.5	11.9	13.8	9.7	14.3		0	0	0	0	0	0		645	645	645	645	645	645
647	13.5	12.6	12	10.9	9.6	14.2		0	0	0	0	0	0		646	646	646	646	646	646
648	13.4	12.7	12.1	10.8	9.5	14.1		0	0	0	0	0	0		647	647	647	647	647	647
649	13.8	12.3	11.7	11.2	9.9	14.5		0	0	0	0	0	0		648	648	648	648	648	648
650	13.7	12.4	11.8	11.1	9.1	14.4		0	0	0	0	0	0		649	649	649	649	649	649
651	13.6	12.5	11.9	11	9	14.3		0	0	0	0	0	0		650	650	650	650	650	650
652	13.5	12.6	12	10.9	8.9	14.2		0	0	0	0	0	0		651	651	651	651	651	651
653	13.4	12.7	12.1	10.8	8.8	14.1		0	0	0	0	0	0		652	652	652	652	652	652
654	14	12.1	11.5	11.4	9.4	14.7		0	0	0	0	0	0		653	653	653	653	653	653
655	14	12.1	11.5	11.4	9.4	14.7		0	0	0	0	0	0		654	654	654	654	654	654
656	13.7	10.9	11.8	11.1	9.1	14.4		0	0	0	0	0	0		655	655	655	655	655	655
657	13.8	10.8	11.7	11.2	9.2	14.5		0	0	0	0	0	0		656	656	656	656	656	656
658	13.9	10.7	11.6	11.3	9.3	14.6		0	0	0	0	0	0		657	657	657	657	657	657
659	13.9	10.7	11.6	11.3	9.3	14.6		0	0	0	0	0	0		658	658	658	658	658	658
660	13.8	10.8	11.7	11.2	9.2	14.1		0	0	0	0	0	0		659	659	659	659	659	659
661	13.9	10.7	11.6	11.3	9.3	14.2		0	0	0	0	0	0		660	660	660	660	660	660
662	13.9	10.7	11.6	11.3	9.3	14.2		0	0	0	0	0	0		661	661	661	661	661	661
663	13.8	10.8	11.7	11.2	9.2	14.1		0	0	0	0	0	0		662	662	662	662	662	662
664	13.9	10.7	11.6	11.3	9.3	14.2		0	0	0	0	0	0		663	663	663	663	663	663
665	13.9	10.7	11.6	11.3	9.3	14.2		0	0	0	0	0	0		664	664	664	664	664	664
666	13.8	10.8	11.7	11.2	9.2	14.1		0	0	0	0	0	0		665	665	665	665	665	665
667	13.7	10.9	11.8	11.1	9.1	14		0	0	0	0	0	0		666	666	666	666	666	666
668	13.6	11	11.9	11	9	13.9		0	0	0	0	0	0		667	667	667	667	667	667
669	13.5	11.1	12	10.9	8.9	13.8		0	0	0	0	0	0		668	668	668	668	668	668
670	13.4	11.2	12.1	10.8	8.8	13.7		0	0	0	0	0	0		669	669	669	669	669	669
671	14	10.6	11.5	11.4	9.4	14.3		0	0	0	0	0	0		670	670	670	670	670	670
672	14	10.6	11.5	11.4	9.4	14.3		0	0	0	0	0	0		671	671	671	671	671	671
673	13.9	10.7	11.6	11.3	9.3	14.2		0	0	0	0	0	0		672	672	672	672	672	672
674	14	10.6	11.5	11.4	9.4	14.3		0	0	0	0	0	0		673	673	673	673	673	673
675	14	10.6	11.5	11.4	9.4	14.3		0	0	0	0	0	0		674	674	674	674	674	674
676	13.9	10.7	11.6	11.3	9.3	14.2		0	0	0	0	0	0		675	675	675	675	675	675
677	13.8	10.8	11.7	11.2	9.2	14.1		0	0	0	0	0	0		676	676	676	676	676	676
678	13.7	10.9	11.8	11.1	9.1	14		0	0	0	0	0	0		677	677	677	677	677	677
679	13.6	11	11.9	11	9	13.9		0	0	0	0	0	0		678	678	678	678	678	678
680	13.5	11.1	12	10.9	8.9	13.8		0	0	0	0	0	0		679	679	679	679	679	679
681	13.4	11.2	12.1	10.8	8.8	13.7		0	0	0	0	0	0		680	680	680	680	680	680
682	13.7	10.9	11.8	11.1	9.1	14		0	0	0	0	0	0		681	681	681	681	681	681
683	13.8	10.8	11.7	11.2	9.2	14.1		0	0	0	0	0	0		682	682	682	682	682	682
684	13.9	10.7	11.6	11.3	9.3	14.2		0	0	0	0	0	0		683	683	683	683	683	683
685	13.9	10.7	11.6	11.3	9.3	14.2		0	0	0	0	0	0		684	684	684	684	684	684
686	12.5	10.8	11.7	11.2	9.2	14.1		0	0	0	0	0	0		685	685	685	685	685	685
687	12.6	10.7	11.6	11.3	9.3	14.2		0	0	0	0	0	0		686	686	686	686	686	686
688	12.6	10.7	11.6	11.3	9.3	14.2		0	0	0	0	0	0		687	687	687	687	687	687
689	12.5	10.8	11.7	11.2	9.2	14.1		0	0	0	0	0	0		688	688	688	688	688	688
690	12.6	10.7	11.6	11.3	7.8	14.2		0	0	0	0	0	0		689	689	689	689	689	689
691	12.6	10.7	11.6	11.3	7.8	14.2		0	0	0	0	0	0		690	690	690	690	690	690
692	12.5	10.8	11.7	11.2	7.7	14.1		0	0	0	0	0	0		691	691	691	691	691	691
693	12.4	10.9	11.8	11.1	7.6	14		0	0	0	0	0	0		692	692	692	692	692	692
694	12.3	11	11.9	11	7.5	13.9		0	0	0	0	0	0		693	693	693	693	693	693
695	12.2	11.1	12	10.9	7.4	13.8		0	0	0	0	0	0		694	694	694	694	694	694
696	12.1	11.2	12.1	10.8	7.3	13.7		0	0	0	0	0	0		695	695	695	695	695	695
697	12.4	10.9	11.8	11.1	7.6	14		0	0	0	0	0	0		696	696	696	696	696	696
698	12.5	10.8	11.7	11.2	7.7	14.1		0	0	0	0	0	0		697	697	697	697	697	697
699	12.6	10.7	11.6	11.3	7.8	13.3		0	0	0	0	0	0		698	698	698	698	698	698
700	12.6	10.7	9.6	11.3	7.8	13.3		0	0	0	0	0	0		699	699	699	699	699	699
701	12.5	10.8	9.7	11.2	7.7	13.2		0	0	0	0	0	0		700	700	700	700	700	700
702	12.6	10.7	9.6	11.3	7.8	13.3		0	0	0	0	0	0		701	701	701	701	701	701
703	12.6	10.7	9.6	11.3	7.8	13.3		0	0	0	0	0	0		702	702	702	702	702	702
704	12.5	10.5	9.7	11.2	7.7	13.2		0	0	0	0	0	0		703	703	703	703	703	703
705	12.6	10.4	9.6	11.3	7.8	13.3		0	0	0	0	0	0		704	704	704	704	704	704
706	12.6	10.4	9.6	11.3	7.8	13.3		0	0	0	0	0	0		705	705	705	705	705	705
707	12.5	10.5	9.7	11.2	7.7	13.2		0	0	0	0	0	0		706	706	706	706	706	706
708	12.4	10.6	9.8	11.1	7.6	13.1		0	0	0	0	0	0		707	707	707	707	707	707
709	12.3	10.7	9.9	11	7.5	13		0	0	0	0	0	0		708	708	708	708	708	708
710	12.2	10.8	10	10.9	7.4	12.9		0	0	0	0	0	0		709	709	709	709	709	709
711	12.1	10.9	10.1	10.8	7.3	12.8		0	0	0	0	0	0		710	710	710	710	710	710
712	12.7	10.3	9.5	11.4	7.9	13.4		0	0	0	0	0	0		711	711	711	711	711	711
713	12.7	10.3	9.5	11.4	7.9	13.4		0	0	0	0	0	0		712	712	712	712	712	712
714	12.6	10.4	9.6	11.3	7.8	13.3		0	0	0	0	0	0		713	713	713	713	713	713
715	12.7	10.3	9.5	11.4	7.9	13.4		0	0	0	0	0	0		714	714	714	714	714	714
716	12.7	10.3	9.5	11.4	7.9	13.4		0	0	0	0	0	0		715	715	715	715	715	715
717	12.6	10.4	9.6	11	7.8	13.3		0	0	0	0	0	0		716	716	716	716	716	716
718	12.5	10.5	9.7	10.9	7.7	13.2		0	0	0	0	0	0		717	717	717	717	717	717
719	12.4	10.6	9.8	10.8	7.6	13.1		0	0	0	0	0	0		718	718	718	718	718	718
720	12.3	10.7	9.9	10.7	7.5	13		0	0	0	0	0	0		719	719	719	719	719	719
721	12.2	10.8	10	10.6	7.4	12.9		0	0	0	0	0	0		720	720	720	720	720	720
722	12.1	10.9	10.1	10.5	7.3	12.8		0	0	0	0	0	0		721	721	721	721	721	721
723	12.4	10.6	9.8	10.8	7.6	13.1		0	0	0	0	0	0		722	722	722	722	722	722
724	12.5	10.5	9.7	10.9	7.7	13.2		0	0	0	0	0	0		723	723	723	723	723	723
725	12.6	10.4	9.6	11	7.8	13.3		0	0	0	0	0	0		724	724	724	724	724	724
726	12.6	10.4	9.6	11	7.8	13.3		0	0	0	0	0	0		725	725	725	725	725	725
727	12.5	10.5	9.7	10.9	7.7	13.2		0	0	0	0	0	0		726	726	726	726	726	726
728	12.6	10.4	9.6	11	7.8	13.3		0	0	0	0	0	0		727	727	727	727	727	727
729	12.6	10.4	9.6	11	7.8	13.3		0	0	0	0	0	0		728	728	728	728	728	728
730	12.5	10.5	9.7	10.9	7.7	13.2		0	0	0	0	0	0		729	729	729	729	729	729
731	12.6	10.4	8	11	7.8	13.3		0	0	0	0	0	0		730	730	730	730	730	730
732	12.6	10.4	8	11	5.6	13.3		0	0	0	0	0	0		731	731	731	731	731	731
733	12.5	10.5	8.1	10.9	5.5	13.2		0	0	0	0	0	0		732	732	732	732	732	732
734	12.4	10.6	8.2	10.8	5.4	13.1		0	0	0	0	0	0		733	733	733	733	733	733
735	12.3	10.7	8.3	10.7	5.3	12.8		0	0	0	0	0	0		734	734	734	734	734	734
736	12.2	10.8	8.4	10.6	5.2	12.7		0	0	0	0	0	0		735	735	735	735	735	735
737	12.1	10.9	8.5	10.5	5.1	12.6		0	0	0	0	0	0		736	736	736	736	736	736
738	12.7	10.3	7.9	11.1	5.7	13.2		0	0	0	0	0	0		737	737	737	737	737	737
739	12.7	10.3	7.9	11.1	5.7	13.2		0	0	0	0	0	0		738	738	738	738	738	738
740	12.6	10.4	8	11	5.6	13.1		0	0	0	0	0	0		739	739	739	739	739	739
741	12.5	10.5	8.1	10.9	5.5	13		0	0	0	0	0	0		740	740	740	740	740	740
742	12.4	10.6	8.2	10.8	5.4	12.9		0	0	0	0	0	0		741	741	741	741	741	741
743	12.3	10.7	8.3	10.7	5.3	12.8		0	0	0	0	0	0		742	742	742	742	742	742
744	12.2	10.8	8.4	10.6	5.2	12.7		0	0	0	0	0	0		743	743	743	743	743	743
745	12.1	10.9	8.5	10.5	5.1	12.6		0	0	0	0	0	0		744	744	744	744	744	744
746	12.7	10.3	7.9	10.2	5.7	13.2		0	0	0	0	0	0		745	745	745	745	745	745
747	12.7	10.3	7.9	10.2	5.7	13.2		0	0	0	0	0	0		746	746	746	746	746	746
748	11.1	10.4	8	10.1	5.6	13.1		0	0	0	0	0	0		747	747	747	747	747	747
749	11.2	10.3	7.9	10.2	5.7	13.2		0	0	0	0	0	0		748	748	748	748	748	748
750	11.2	10.3	7.9	10.2	5.7	13.2		0	0	0	0	0	0		749	749	749	749	749	749
751	11	10.5	8.1	10	5.5	13		0	0	0	0	0	0		750	750	750	750	750	750
752	10.9	10.6	8.2	9.9	5.4	12.9		0	0	0	0	0	0		751	751	751	751	751	751
753	10.8	8.2	8.3	9.8	5.3	12.8		0	0	0	0	0	0		752	752	752	752	752	752
754	10.7	8.3	8.4	9.7	5.2	12.7		0	0	0	0	0	0		753	753	753	753	753	753
755	10.6	8.4	8.5	9.6	5.1	12.6		0	0	0	0	0	0		754	754	754	754	754	754
756	11	8	8.1	10	5.5	13		0	0	0	0	0	0		755	755	755	755	755	755
757	10.9	8.1	8.2	9.9	5.4	12.9		0	0	0	0	0	0		756	756	756	756	756	756
758	10.8	8.2	8.3	9.8	5.3	12.8		0	0	0	0	0	0		757	757	757	757	757	757
759	10.7	8.3	8.4	9.7	5.2	12.7		0	0	0	0	0	0		758	758	758	758	758	758
760	10.6	8.4	8.5	9.6	5.1	12.6		0	0	0	0	0	0		759	759	759	759	759	759
761	11.2	7.8	7.9	10.2	5.7	13.2		0	0	0	0	0	0		760	760	760	760	760	760
762	11.2	7.8	7.9	10.2	5.7	13.2		0	0	0	0	0	0		761	761	761	761	761	761
763	10.9	8.1	8.2	9.9	5.4	12.9		0	0	0	0	0	0		762	762	762	762	762	762
764	11	8	8.1	10	5.5	13		0	0	0	0	0	0		763	763	763	763	763	763
765	11.1	7.9	7.2	10.1	5.6	13.1		0	0	0	0	0	0		764	764	764	764	764	764
766	11.1	7.9	7.2	10.1	5.6	13.1		0	0	0	0	0	0		765	765	765	765	765	765
767	11	8	7.3	10	5.5	13		0	0	0	0	0	0		766	766	766	766	766	766
768	11.1	7.9	7.2	10.1	5.6	13.1		0	0	0	0	0	0		767	767	767	767	767	767
769	11.1	7.9	7.2	10.1	5.6	11		0	0	0	0	0	0		768	768	768	768	768	768
770	11	8	7.3	10	5.5	10.9		0	0	0	0	0	0		769	769	769	769	769	769
771	11.1	7.9	7.2	10.1	5.6	11		0	0	0	0	0	0		770	770	770	770	770	770
772	11.1	7.9	7.2	10.1	5.6	11		0	0	0	0	0	0		771	771	771	771	771	771
773	11	8	7.3	10	5.5	10.9		0	0	0	0	0	0		772	772	772	772	772	772
774	10.9	8.1	7.4	9.9	5.4	10.8		0	0	0	0	0	0		773	773	773	773	773	773
775	10.8	8.2	7.5	9.8	5.3	10.7		0	0	0	0	0	0		774	774	774	774	774	774
776	10.7	8.3	7.6	8.7	5.2	10.6		0	0	0	0	0	0		775	775	775	775	775	775
777	10.6	8.4	7.7	8.6	5.1	10.5		0	0	0	0	0	0		776	776	776	776	776	776
778	11.2	7.8	7.1	9.2	5.7	11.1		0	0	0	0	0	0		777	777	777	777	777	777
779	11.2	7.8	7.1	9.2	5.7	11.1		0	0	0	0	0	0		778	778	778	778	778	778
780	11.1	7.9	7.2	9.1	5.6	11		0	0	0	0	0	0		779	779	779	779	779	779
781	11.2	7.8	7.1	9.2	5.7	11.1		0	0	0	0	0	0		780	780	780	780	780	780
782	11.2	7.8	7.1	9.2	5.7	11.1		0	0	0	0	0	0		781	781	781	781	781	781
783	11.1	7.9	7.2	9.1	5.6	11		0	0	0	0	0	0		782	782	782	782	782	782
784	11	8	7.3	9	5.5	10.9		0	0	0	0	0	0		783	783	783	783	783	783
785	10.9	8.1	7.4	8.9	5.4	10.8		0	0	0	0	0	0		784	784	784	784	784	784
786	10.8	8.2	7.5	8.8	5.3	10.7		0	0	0	0	0	0		785	785	785	785	785	785
787	10.7	8.3	7.6	8.7	5.2	10.6		0	0	0	0	0	0		786	786	786	786	786	786
788	10.6	8.4	7.7	8.6	4.5	10.5		0	0	0	0	0	0		787	787	787	787	787	787
789	10.9	8.1	7.4	8.9	4.8	10.8		0	0	0	0	0	0		788	788	788	788	788	788
790	11	8	7.3	9	4.9	10.9		0	0	0	0	0	0		789	789	789	789	789	789
791	11.1	7.9	7.2	9.1	5	11		0	0	0	0	0	0		790	790	790	790	790	790
792	11.1	7.9	7.2	9.1	5	11		0	0	0	0	0	0		791	791	791	791	791	791
793	11	8	7.3	9	4.9	10.9		0	0	0	0	0	0		792	792	792	792	792	792
794	11.1	7.9	7.2	9.1	5	11		0	0	0	0	0	0		793	793	793	793	793	793
795	11.1	7.9	7.2	9.1	5	11		0	0	0	0	0	0		794	794	794	794	794	794
796	11	8	7.3	9	4.9	10.9		0	0	0	0	0	0		795	795	795	795	795	795
797	11.1	7.9	7.2	9.1	5	11		0	0	0	0	0	0		796	796	796	796	796	796
798	11.1	6.7	7.2	9.1	5	11		0	0	0	0	0	0		797	797	797	797	797	797
799	11	6.8	5.6	9	4.9	10.9		0	0	0	0	0	0		798	798	798	798	798	798
800	10.9	6.9	5.7	8.9	4.8	10.8		0	0	0	0	0	0		799	799	799	799	799	799
801	10.8	7	5.8	8.8	4.7	10.7		0	0	0	0	0	0		800	800	800	800	800	800
802	9.2	7.1	5.9	8.7	4.6	10.6		0	0	0	0	0	0		801	801	801	801	801	801
803	9.1	7.2	6	8.6	4.5	10.5		0	0	0	0	0	0		802	802	802	802	802	802
804	9.4	6.9	5.7	8.9	4.8	10.8		0	0	0	0	0	0		803	803	803	803	803	803
805	9.5	6.8	5.6	9	4.9	10.9		0	0	0	0	0	0		804	804	804	804	804	804
806	9.6	6.7	5.5	9.1	5	11		0	0	0	0	0	0		805	805	805	805	805	805
807	9.6	6.7	5.5	9.1	5	11		0	0	0	0	0	0		806	806	806	806	806	806
808	9.5	6.8	5.6	9	4.9	10.9		0	0	0	0	0	0		807	807	807	807	807	807
809	9.6	4.6	5.5	9.1	5	11		0	0	0	0	0	0		808	808	808	808	808	808
810	9.6	4.6	5.5	9.1	5	11		0	0	0	0	0	0		809	809	809	809	809	809
811	9.5	4.7	5.6	9	4.9	10.9		0	0	0	0	0	0		810	810	810	810	810	810
812	9.6	4.6	5.5	9.1	5	11		0	0	0	0	0	0		811	811	811	811	811	811
813	5.5	4.6	5.5	9.1	5	11		0	0	0	0	0	0		812	812	812	812	812	812
814	5.4	4.7	5.6	9	4.9	10.9		0	0	0	0	0	0		813	813	813	813	813	813
815	5.3	4.8	5.7	8.9	4.8	9.7		0	0	0	0	0	0		814	814	814	814	814	814
816	5.2	4.9	5.8	6.9	4.7	9.6		0	0	0	0	0	0		815	815	815	815	815	815
817	5.1	5	5.9	6.8	4.6	9.5		0	0	0	0	0	0		816	816	816	816	816	816
818	5	5.1	6	6.7	4.5	9.4		0	0	0	0	0	0		817	817	817	817	817	817
819	5.6	4.5	5.4	7.3	5.1	10		0	0	0	0	0	0		818	818	818	818	818	818
820	5.6	4.5	5.4	7.3	5.1	10		0	0	0	0	0	0		819	819	819	819	819	819
821	5.5	4.6	5.5	7.2	5	9.9		0	0	0	0	0	0		820	820	820	820	820	820
822	5.6	4.5	5.4	7.3	5.1	10		0	0	0	0	0	0		821	821	821	821	821	821
823	5.6	4.5	5.4	7.3	5.1	10		0	0	0	0	0	0		822	822	822	822	822	822
824	5.5	4.6	5.5	7.2	5	9.9		0	0	0	0	0	0		823	823	823	823	823	823
825	5.4	4.7	5.6	7.1	4.9	9.8		0	0	0	0	0	0		824	824	824	824	824	824
826	5.3	4.8	5.7	7	4.8	9.7		0	0	0	0	0	0		825	825	825	825	825	825
827	5.2	4.9	5.8	6.9	4.7	9.6		0	0	0	0	0	0		826	826	826	826	826	826
828	5.1	5	5.9	6.8	4.6	9.5		0	0	0	0	0	0		827	827	827	827	827	827
829	5	5.1	6	6.7	4.5	9.4		0	0	0	0	0	0		828	828	828	828	828	828
830	5.3	4.8	5.7	7	4.8	9.7		0	0	0	0	0	0		829	829	829	829	829	829
831	5.4	4.7	5.6	7.1	4.9	9.8		0	0	0	0	0	0		830	830	830	830	830	830
832	5.5	4.6	5.5	7.2	5	9.9		0	0	0	0	0	0		831	831	831	831	831	831
833	5.5	4.6	5.5	7.2	5	9.9		0	0	0	0	0	0		832	832	832	832	832	832
834	5.4	4.7	5.6	7.1	4.9	9.8		0	0	0	0	0	0		833	833	833	833	833	833
835	5.5	4.6	5.5	7.2	5	9.9		0	0	0	0	0	0		834	834	834	834	834	834
836	5.5	4.6	5.5	7.2	5	9.9		0	0	0	0	0	0		835	835	835	835	835	835
837	5.4	4.7	5.6	7.1	4.9	9.8		0	0	0	0	0	0		836	836	836	836	836	836
838	5.5	4.6	5.5	7.2	5	9.9		0	0	0	0	0	0		837	837	837	837	837	837
839	5.5	4.6	5.5	7.2	5	9.9		0	0	0	0	0	0		838	838	838	838	838	838
840	5.4	4.7	5.6	7.1	4.9	9.8		0	0	0	0	0	0		839	839	839	839	839	839
841	5.3	4.8	5.7	7	4.8	9.7		0	0	0	0	0	0		840	840	840	840	840	840
842	5.2	4.9	5.8	6.9	4.7	9.6		0	0	0	0	0	0		841	841	841	841	841	841
843	5.1	5	5.9	6.8	4.6	7.2		0	0	0	0	0	0		842	842	842	842	842	842
844	5	5.1	6	6.7	4.5	7.1		0	0	0	0	0	0		843	843	843	843	843	843
845	5.2	4.5	5.4	7.3	5.1	7.7		0	0	0	0	0	0		844	844	844	844	844	844
846	5.2	4.5	5.4	7.3	5.1	7.7		0	0	0	0	0	0		845	845	845	845	845	845
847	5.1	4.6	5.5	7.2	5	7.6		0	0	0	0	0	0		846	846	846	846	846	846
848	5	4.7	5.6	7.1	4.9	7.5		0	0	0	0	0	0		847	847	847	847	847	847
849	4.9	4.8	5.7	7	4.8	7.4		0	0	0	0	0	0		848	848	848	848	848	848
850	4.8	4.9	5.8	6.9	4.7	7.3		0	0	0	0	0	0		849	849	849	849	849	849
851	4.7	5	5.9	6.8	4.6	7.2		0	0	0	0	0	0		850	850	850	850	850	850
852	4.6	5.1	6	6.7	4.5	7.1		0	0	0	0	0	0		851	851	851	851	851	851
853	5.2	4.5	5.4	7.3	5.1	7.7		0	0	0	0	0	0		852	852	852	852	852	852
854	5.2	4.5	5.4	7.3	5.1	7.7		0	0	0	0	0	0		853	853	853	853	853	853
855	5.1	4.6	5.5	7.2	5	7.6		0	0	0	0	0	0		854	854	854	854	854	854
856	5.2	4.5	5.4	7.3	5.1	7.7		0	0	0	0	0	0		855	855	855	855	855	855
857	5.2	4.5	5.4	7.3	5.1	7.7		0	0	0	0	0	0		856	856	856	856	856	856
858	5	4.7	5.6	7.1	4.9	7.5		0	0	0	0	0	0		857	857	857	857	857	857
859	4.9	4.8	5.7	7	4.8	7.4		0	0	0	0	0	0		858	858	858	858	858	858
860	4.8	4.9	5.8	6.9	4.7	7.3		0	0	0	0	0	0		859	859	859	859	859	859
861	4.7	5	5.9	6.8	4.6	7.2		0	0	0	0	0	0		860	860	860	860	860	860
862	4.6	5.1	6	6.7	4.5	7.1		0	0	0	0	0	0		861	861	861	861	861	861
863	5	4.7	5.6	7.1	4.9	7.5		0	0	0	0	0	0		862	862	862	862	862	862
864	5	4.7	5.6	7.1	4.9	7.5		0	0	0	0	0	0		863	863	863	863	863	863
865	4.9	4.8	5.7	7	4.8	5.4		0	0	0	0	0	0		864	864	864	864	864	864
866	4.8	4.9	5.8	6.9	4.7	5.3		0	0	0	0	0	0		865	865	865	865	865	865
867	4.7	5	5.9	6.8	4.6	5.2		0	0	0	0	0	0		866	866	866	866	866	866
868	4.6	5.1	6	6.7	4.5	5.1		0	0	0	0	0	0		867	867	867	867	867	867
869	4.9	4.8	5.7	7	4.8	5.4		0	0	0	0	0	0		868	868	868	868	868	868
870	5	4.7	5.6	7.1	4.9	5.5		0	0	0	0	0	0		869	869	869	869	869	869
871	5.1	4.6	5.5	7.2	5	5.6		0	0	0	0	0	0		870	870	870	870	870	870
872	5.1	4.6	5.5	7.2	5	5.6		0	0	0	0	0	0		871	871	871	871	871	871
873	5	4.7	5.6	7.1	4.9	5.5		0	0	0	0	0	0		872	872	872	872	872	872
874	5.1	4.6	5.5	7.2	5	5.6		0	0	0	0	0	0		873	873	873	873	873	873
875	5.1	4.6	5.5	7.2	5	5.6		0	0	0	0	0	0		874	874	874	874	874	874
876	5	4.7	5.6	7.1	4.9	5.5		0	0	0	0	0	0		875	875	875	875	875	875
877	5.1	4.6	5.5	7.2	5	5.6		0	0	0	0	0	0		876	876	876	876	876	876
878	5.1	4.6	5.5	7.2	5	5.6		0	0	0	0	0	0		877	877	877	877	877	877
879	5	4.7	5.6	7.1	4.9	5.5		0	0	0	0	0	0		878	878	878	878	878	878
880	4.9	4.8	5.7	7	4.8	5.4		0	0	0	0	0	0		879	879	879	879	879	879
881	4.8	4.9	5.8	6.9	4.7	5.3		0	0	0	0	0	0		880	880	880	880	880	880
882	4.7	5	5.9	6.8	4.6	5.2		0	0	0	0	0	0		881	881	881	881	881	881
883	4.6	5.1	6	5.8	4.5	5.1		0	0	0	0	0	0		882	882	882	882	882	882
884	5.2	4.5	5.4	6.4	5.1	5.7		0	0	0	0	0	0		883	883	883	883	883	883
885	5.2	4.5	5.4	6.4	5.1	5.7		0	0	0	0	0	0		884	884	884	884	884	884
886	5.1	4.6	5.5	6.3	5	5.6		0	0	0	0	0	0		885	885	885	885	885	885
887	5.2	4.5	5.4	6.4	5.1	5.7		0	0	0	0	0	0		886	886	886	886	886	886
888	5.2	4.5	5.4	6.4	5.1	5.7		0	0	0	0	0	0		887	887	887	887	887	887
889	5.1	4.6	5.5	6.3	5	5.6		0	0	0	0	0	0		888	888	888	888	888	888
890	5	4.7	5.6	6.2	4.9	5.5		0	0	0	0	0	0		889	889	889	889	889	889
891	4.9	4.8	5.7	6.1	4.8	5.4		0	0	0	0	0	0		890	890	890	890	890	890
892	4.8	4.9	5.8	6	4.7	5.3		0	0	0	0	0	0		891	891	891	891	891	891
893	4.7	5	5.9	5.9	4.6	5.2		0	0	0	0	0	0		892	892	892	892	892	892
894	4.6	5.1	6	5.8	4.5	5.1		0	0	0	0	0	0		893	893	893	893	893	893
895	4.9	4.8	5.7	6.1	4.8	5.2		0	0	0	0	0	0		894	894	894	894	894	894
896	5	4.7	5.6	6.2	4.9	5.3		0	0	0	0	0	0		895	895	895	895	895	895
897	5.1	4.6	5.5	6.3	5	5.4		0	0	0	0	0	0		896	896	896	896	896	896
898	5.1	4.6	5.5	6.3	5	5.4		0	0	0	0	0	0		897	897	897	897	897	897
899	5	4.7	5.6	6.2	4.9	5.3		0	0	0	0	0	0		898	898	898	898	898	898
900	5.1	4.6	5.5	6.3	5	5.4		0	0	0	0	0	0		899	899	899	899	899	899
901	5.1	4.6	5.5	6.3	5	5.4		0	0	0	0	0	0		900	900	900	900	900	900
902	5	4.7	5.6	6.2	4.9	5.3		0	0	0	0	0	0		901	901	901	901	901	901
903	5.1	4.6	5.5	6.3	5	5.4		0	0	0	0	0	0		902	902	902	902	902	902
904	5.1	4.6	5.5	6.3	5	5.4		0	0	0	0	0	0		903	903	903	903	903	903
905	5	4.7	5.6	6.2	4.9	5.3		0	0	0	0	0	0		904	904	904	904	904	904
906	4.9	4.8	5.7	6.1	4.8	5.2		0	0	0	0	0	0		905	905	905	905	905	905
907	4.8	4.9	5.8	6	4.7	5.1		0	0	0	0	0	0		906	906	906	906	906	906
908	4.7	5	5.9	5.9	4.6	5		0	0	0	0	0	0		907	907	907	907	907	907
909	4.6	5.1	6	5.8	4.5	4.4		0	0	0	0	0	0		908	908	908	908	908	908
910	5.2	4.5	5.4	6.4	5.1	5		0	0	0	0	0	0		909	909	909	909	909	909
911	5.2	4.5	5.4	6.4	5.1	5		0	0	0	0	0	0		910	910	910	910	910	910
912	5.1	4.6	5.5	6.3	5	4.9		0	0	0	0	0	0		911	911	911	911	911	911
913	5	4.7	5.6	6.2	4.9	4.8		0	0	0	0	0	0		912	912	912	912	912	912
914	4.9	4.8	5.7	6.1	4.8	4.7		0	0	0	0	0	0		913	913	913	913	913	913
915	4.8	4.9	5.8	6	4.7	4.6		0	0	0	0	0	0		914	914	914	914	914	914
916	4.7	5	5.9	5.9	4.6	4.5		0	0	0	0	0	0		915	915	915	915	915	915
917	4.6	5.1	6	5.8	4.5	4.4		0	0	0	0	0	0		916	916	916	916	916	916
918	5.2	4.5	5.4	6.4	5.1	5		0	0	0	0	0	0		917	917	917	917	917	917
919	5.2	4.5	5.4	6.4	5.1	5		0	0	0	0	0	0		918	918	918	918	918	918
920	5.1	4.6	5.5	6.3	5	4.9		0	0	0	0	0	0		919	919	919	919	919	919
921	5.2	4.5	5.4	6.4	5.1	5		0	0	0	0	0	0		920	920	920	920	920	920
922	5.2	4.5	5.4	6.4	5.1	5		0	0	0	0	0	0		921	921	921	921	921	921
923	5	4.7	5.6	6.2	4.9	4.8		0	0	0	0	0	0		922	922	922	922	922	922
924	4.9	4.8	5.7	6.1	4.8	4.7		0	0	0	0	0	0		923	923	923	923	923	923
925	4.8	4.9	5.8	6	4.7	4.6		0	0	0	0	0	0		924	924	924	924	924	924
926	4.7	5	5.9	5.9	4.6	4.5		0	0	0	0	0	0		925	925	925	925	925	925
927	4.6	5.1	6	5.8	4.5	4.4		0	0	0	0	0	0		926	926	926	926	926	926
928	5	4.7	5.6	6.2	4.9	4.8		0	0	0	0	0	0		927	927	927	927	927	927
929	4.9	4.8	5.7	6.1	4.8	4.7		0	0	0	0	0	0		928	928	928	928	928	928
930	4.8	4.9	5.8	6	4.7	4.6		0	0	0	0	0	0		929	929	929	929	929	929
931	4.7	5	5.9	5.9	4.6	4.5		0	0	0	0	0	0		930	930	930	930	930	930
932	4.6	5.1	6	5.8	4.5	4.4		0	0	0	0	0	0		931	931	931	931	931	931
933	5.2	4.5	5.4	6.4	5.1	5		0	0	0	0	0	0		932	932	932	932	932	932
934	5.2	4.5	5.4	6.4	5.1	5		0	0	0	0	0	0		933	933	933	933	933	933
935	4.9	4.8	5.7	6.1	4.8	4.7		0	0	0	0	0	0		934	934	934	934	934	934
936	5	4.7	5.6	6.2	4.9	4.8		0	0	0	0	0	0		935	935	935	935	935	935
937	5.1	4.6	5.5	6.3	5	4.9		0	0	0	0	0	0		936	936	936	936	936	936
938	5.1	4.6	5.5	6.3	5	4.9		0	0	0	0	0	0		937	937	937	937	937	937
939	5	4.7	5.6	6.2	4.9	4.8		0	0	0	0	0	0		938	938	938	938	938	938
940	5.1	4.6	5.5	6.3	5	4.9		0	0	0	0	0	0		939	939	939	939	939	939
941	5.1	4.6	5.5	6.3	5	4.9		0	0	0	0	0	0		940	940	940	940	940	940
942	5	4.7	5.6	6.2	4.9	4.8		0	0	0	0	0	0		941	941	941	941	941	941
943	5.1	4.6	5.5	6.3	5	4.9		0	0	0	0	0	0		942	942	942	942	942	942
944	5.1	4.6	5.5	6.3	5	4.9		0	0	0	0	0	0		943	943	943	943	943	943
945	5	4.7	5.6	6.2	4.9	4.8		0	0	0	0	0	0		944	944	944	944	944	944
946	4.9	4.8	5.7	6.1	4.8	4.7		0	0	0	0	0	0		945	945	945	945	945	945
947	4.8	4.9	5.8	6	4.7	4.6		0	0	0	0	0	0		946	946	946	946	946	946
948	4.7	5	5.9	5.9	4.1	4.5		0	0	0	0	0	0		947	947	947	947	947	947
949	4.6	5.1	6	5.8	4	4.4		0	0	0	0	0	0		948	948	948	948	948	948
950	5.2	4.5	5.4	6.4	4.6	5		0	0	0	0	0	0		949	949	949	949	949	949
951	5.2	4.5	5.4	6.4	4.6	5		0	0	0	0	0	0		950	950	950	950	950	950
952	5.1	4.6	5.5	6.3	4.5	4.9		0	0	0	0	0	0		951	951	951	951	951	951
953	5.2	4.5	5.4	6.4	4.6	5		0	0	0	0	0	0		952	952	952	952	952	952
954	5.2	4.5	5.4	6.4	4.6	5		0	0	0	0	0	0		953	953	953	953	953	953
955	5.1	4.6	4.7	6.3	4.5	4.9		0	0	0	0	0	0		954	954	954	954	954	954
956	5	4.7	4.8	6.2	4.4	4.8		0	0	0	0	0	0		955	955	955	955	955	955
957	4.9	4.8	4.9	6.1	4.3	4.7		0	0	0	0	0	0		956	956	956	956	956	956
958	4.8	4.9	5	6	4.2	4.6		0	0	0	0	0	0		957	957	957	957	957	957
959	4.7	5	5.1	5.9	4.1	4.5		0	0	0	0	0	0		958	958	958	958	958	958
960	4.6	5.1	5.2	5.8	4	4.4		0	0	0	0	0	0		959	959	959	959	959	959
961	4.9	4.8	4.9	6.1	4.3	4.7		0	0	0	0	0	0		960	960	960	960	960	960
962	5	4.7	4.8	6.2	4.4	4.8		0	0	0	0	0	0		961	961	961	961	961	961
963	5.1	4.6	4.7	6.3	4.5	4.9		0	0	0	0	0	0		962	962	962	962	962	962
964	5.1	4.6	4.7	6.3	4.5	4.9		0	0	0	0	0	0		963	963	963	963	963	963
965	5	4.7	4.8	6.2	4.4	4.8		0	0	0	0	0	0		964	964	964	964	964	964
966	5.1	4.6	4.7	6.3	4.5	4.9		0	0	0	0	0	0		965	965	965	965	965	965
967	5.1	4.6	4.7	6.3	4.5	4.9		0	0	0	0	0	0		966	966	966	966	966	966
968	5	4.7	4.8	6.2	4.4	4.8		0	0	0	0	0	0		967	967	967	967	967	967
969	5.1	4.6	4.7	6.3	4.5	4.9		0	0	0	0	0	0		968	968	968	968	968	968
970	5.1	4.6	4.7	6.3	4.5	4.9		0	0	0	0	0	0		969	969	969	969	969	969
971	5	4.7	4.8	6.2	4.4	4.8		0	0	0	0	0	0		970	970	970	970	970	970
972	4.9	4.8	4.9	6.1	4.3	4.7		0	0	0	0	0	0		971	971	971	971	971	971
973	4.8	4.9	5	6	4.2	4.6		0	0	0	0	0	0		972	972	972	972	972	972
974	4.7	5	5.1	5.9	4.1	4.5		0	0	0	0	0	0		973	973	973	973	973	973
975	4.6	5.1	5.2	5.8	4	4.4		0	0	0	0	0	0		974	974	974	974	974	974
976	4.9	4.8	4.9	6.1	4.3	4.7		0	0	0	0	0	0		975	975	975	975	975	975
977	5	4.7	4.8	6.2	4.4	4.8		0	0	0	0	0	0		976	976	976	976	976	976
978	5.1	4.6	4.7	6.3	4.5	4.9		0	0	0	0	0	0		977	977	977	977	977	977
979	5.1	4.6	4.7	6.3	4.5	4.9		0	0	0	0	0	0		978	978	978	978	978	978
980	5	4.7	4.8	6.2	4.4	4.8		0	0	0	0	0	0		979	979	979	979	979	979
981	5.1	4.6	4.7	6.3	4.5	4.9		0	0	0	0	0	0		980	980	980	980	980	980
982	5.1	4.6	4.7	6.3	4.5	4.7		0	0	0	0	0	0		981	981	981	981	981	981
983	5	4.7	4.8	6.2	4.4	4.5		0	0	0	0	0	0		982	982	982	982	982	982
984	5.1	4.6	4.7	6.3	4.5	4.6		0	0	0	0	0	0		983	983	983	983	983	983
985	5.1	4.6	4.7	6.3	4.5	4.6		0	0	0	0	0	0		984	984	984	984	984	984
986	5	4.7	4.8	6.2	4.4	4.5		0	0	0	0	0	0		985	985	985	985	985	985
987	4.9	4.8	4.9	6.1	4.3	4.4		0	0	0	0	0	0		986	986	986	986	986	986
988	4.8	4.9	5	6	4.2	4.3		0	0	0	0	0	0		987	987	987	987	987	987
989	4.7	5	5.1	5.9	4.1	4.2		0	0	0	0	0	0		988	988	988	988	988	988
990	4.6	5.1	5.2	5.8	4	4.1		0	0	0	0	0	0		989	989	989	989	989	989
991	5.2	4.5	4.6	6.4	4.6	4.7		0	0	0	0	0	0		990	990	990	990	990	990
992	5.2	4.5	4.6	6.4	4.6	4.7		0	0	0	0	0	0		991	991	991	991	991	991
993	5.1	4.6	4.7	6.3	4.5	4.6		0	0	0	0	0	0		992	992	992	992	992	992
994	5.2	4.5	4.6	6.4	4.6	4.7		0	0	0	0	0	0		993	993	993	993	993	993
995	5.2	4.5	4.6	6.4	4.6	4.7		0	0	0	0	0	0		994	994	994	994	994	994
996	5.1	4.6	4.7	6.3	4.5	4.6		0	0	0	0	0	0		995	995	995	995	995	995
997	5	4.7	4.8	6.2	4.4	4.5		0	0	0	0	0	0		996	996	996	996	996	996
998	4.9	4.8	4.9	6.1	4.3	4.4		0	0	0	0	0	0		997	997	997	997	997	997
999	4.8	4.9	5	6	4.2	4.3		0	0	0	0	0	0		998	998	998	998	998	998
1000	4.5	5	5.1	5.9	4.1	4.2		0	0	0	0	0	0		999	999	999	999	999	999
