# Supplementary material for: Attention-based BiLSTM-XGBoost model for reliability assessment and lifetime prediction of digital microfluidic systems
Source: PeerJ Comput Sci. 2025 Jul 28;11:e3037. doi: 10.7717/peerj-cs.3037 (PMC12453737; doi:10.7717/peerj-cs.3037)
Supplement: Supplemental Information 3 [file peerj-cs-11-3037-s003.csv]

TIME	column1	column2	column3	column4	column5	column6		down1	down2	down3	down4	down5	down6		len1	len2	len3	len4	len5	len6
1	23.5	24.5	22.5	22.8	23.4	23.1		0	0	0	0	0	0		0	0	0	0	0	0
2	23.8	24.3	22.5	22.8	23.5	23.2		0	0	0	0	0	0		1	1	1	1	1	1
3	23.6	24.4	22.7	22.8	23.4	23.1		0	0	0	0	0	0		2	2	2	2	2	2
4	24.2	24.3	22.8	22.8	23.3	23		0	0	0	0	0	0		3	3	3	3	3	3
5	23.8	24.3	22.7	22.8	23.2	22.9		0	0	0	0	0	0		4	4	4	4	4	4
6	23.3	24.3	22.6	22.8	23.1	22.8		0	0	0	0	0	0		5	5	5	5	5	5
7	24.2	24.3	22.5	22.6	23.4	23.1		0	0	0	0	0	0		6	6	6	6	6	6
8	23.8	24.3	22.4	22.5	23.7	23.4		0	0	0	0	0	0		7	7	7	7	7	7
9	23.8	24.3	22.7	22.6	23.3	23		0	0	0	0	0	0		8	8	8	8	8	8
10	23.8	24.3	23	22.7	23.5	23.2		0	0	0	0	0	0		9	9	9	9	9	9
11	24	24.1	22.6	22.8	23.4	23.1		0	0	0	0	0	0		10	10	10	10	10	10
12	23.9	24	22.8	22.9	23.4	23.1		0	0	0	0	0	0		11	11	11	11	11	11
13	23.6	24.1	22.7	22.6	23.3	23		0	0	0	0	0	0		12	12	12	12	12	12
14	23.7	24.2	22.7	22.3	23.2	22.9		0	0	0	0	0	0		13	13	13	13	13	13
15	24	24.3	22.6	22.7	23.1	22.8		0	0	0	0	0	0		14	14	14	14	14	14
16	24.3	24.4	22.5	22.5	23.4	23.1		0	0	0	0	0	0		15	15	15	15	15	15
17	23.7	24.1	22.4	22.6	23.3	23		0	0	0	0	0	0		16	16	16	16	16	16
18	23.8	23.8	22.7	22.6	23.5	23.2		0	0	0	0	0	0		17	17	17	17	17	17
19	24	24.2	22.6	22.7	23.4	23.1		0	0	0	0	0	0		18	18	18	18	18	18
20	23.7	24	22.8	22.8	23.3	23		0	0	0	0	0	0		19	19	19	19	19	19
21	23.8	24.1	22.7	22.9	23.2	22.9		0	0	0	0	0	0		20	20	20	20	20	20
22	23.7	24.1	22.6	22.6	23.1	22.8		0	0	0	0	0	0		21	21	21	21	21	21
23	23.7	24.2	22.5	22.7	23.4	23.1		0	0	0	0	0	0		22	22	22	22	22	22
24	24.3	24.3	22.4	22.5	23.7	23.4		0	0	0	0	0	0		23	23	23	23	23	23
25	23.9	24.4	22.7	22.6	23.3	23		0	0	0	0	0	0		24	24	24	24	24	24
26	24.3	24.1	23	22.7	23.5	23.2		0	0	0	0	0	0		25	25	25	25	25	25
27	24	24.2	22.6	22.8	23.4	23.1		0	0	0	0	0	0		26	26	26	26	26	26
28	23.8	24	22.8	22.9	23.4	23.1		0	0	0	0	0	0		27	27	27	27	27	27
29	23.9	24.1	22.7	22.6	23.3	23		0	0	0	0	0	0		28	28	28	28	28	28
30	24.2	24.2	22.7	22.3	23.2	22.9		0	0	0	0	0	0		29	29	29	29	29	29
31	23.7	24.3	22.6	22.7	23.1	22.8		0	0	0	0	0	0		30	30	30	30	30	30
32	24	24.4	22.5	22.5	23.4	23.1		0	0	0	0	0	0		31	31	31	31	31	31
33	24.7	24.1	22.4	22.6	23.7	23.4		0	0	0	0	0	0		32	32	32	32	32	32
34	23.9	23.8	22.7	22.6	23.3	23		1	0	0	0	0	0		0	33	33	33	33	33
35	24.3	24.2	23	22.7	23.5	23.2		1	0	0	0	0	0		1	34	34	34	34	34
36	24	24	22.6	22.8	23.4	23.1		1	0	0	0	0	0		2	35	35	35	35	35
37	23.9	24.1	22.8	22.9	23.3	23		1	0	0	0	0	0		3	36	36	36	36	36
38	23.8	24.1	22.7	22.6	23.2	22.9		1	0	0	0	0	0		4	37	37	37	37	37
39	23.7	24.2	22.6	22.3	23.1	22.8		1	0	0	0	0	0		5	38	38	38	38	38
40	23.8	24.3	22.5	22.7	23.4	23.1		1	0	0	0	0	0		6	39	39	39	39	39
41	24.3	24.4	22.4	22.5	23.7	23.4		1	0	0	0	0	0		7	40	40	40	40	40
42	23.9	24.1	22.7	22.6	23.3	23		1	0	0	0	0	0		8	41	41	41	41	41
43	24.1	23.8	23	22.7	23.5	23.2		1	0	0	0	0	0		9	42	42	42	42	42
44	23.8	24.2	22.6	22.8	23.4	23.1		1	0	0	0	0	0		10	43	43	43	43	43
45	23.6	24	22.8	22.9	23.3	23		1	0	0	0	0	0		11	44	44	44	44	44
46	23.9	24.1	22.7	22.6	23.3	23		1	0	0	0	0	0		12	45	45	45	45	45
47	23.9	24.2	22.6	22.3	23.5	23.2		1	0	0	0	0	0		13	46	46	46	46	46
48	24	24.3	22.6	22.7	23.4	23.1		1	0	0	0	0	0		14	47	47	47	47	47
49	23.9	24.4	22.8	22.5	23.3	23		1	0	0	0	0	0		15	48	48	48	48	48
50	23.7	24.1	22.7	22.6	23.4	23.1		1	0	0	0	0	0		16	49	49	49	49	49
51	24	23.8	22.6	22.7	23.4	23.1		1	0	0	0	0	0		17	50	50	50	50	50
52	24	24.2	22.7	22.7	23.4	23.1		1	0	0	0	0	0		18	51	51	51	51	51
53	24.2	24	22.7	22.5	23.4	23.1		1	0	0	0	0	0		19	52	52	52	52	52
54	24	24.1	22.7	22.6	23.4	23.1		1	0	0	0	0	0		20	53	53	53	53	53
55	23.8	24.2	22.7	22.7	23.4	23.1		1	0	0	0	0	0		21	54	54	54	54	54
56	24	24.2	22.7	22.6	23.4	23.1		1	0	0	0	0	0		22	55	55	55	55	55
57	24.4	24	22.7	22.6	23.4	23.1		1	0	0	0	0	0		23	56	56	56	56	56
58	24	24.1	22.7	22.4	23.4	23.1		1	0	0	0	0	0		24	57	57	57	57	57
59	23.9	24.2	22.7	22.3	23.3	23		1	0	0	0	0	0		25	58	58	58	58	58
60	24.5	24.1	22.7	22.4	23.5	23.2		1	0	0	0	0	0		26	59	59	59	59	59
61	24	24.1	22.6	22.5	23.4	23.1		1	0	0	0	0	0		27	60	60	60	60	60
62	24.1	24.1	22.8	22.6	23.3	23		1	0	0	0	0	0		28	61	61	61	61	61
63	23.8	24.1	22.7	22.7	23.2	22.9		1	0	0	0	0	0		29	62	62	62	62	62
64	23.7	24.1	22.6	22.4	23.1	22.8		1	0	0	0	0	0		30	63	63	63	63	63
65	24	24.1	22.5	22.2	23.4	23.1		1	0	0	0	0	0		31	64	64	64	64	64
66	24.3	24.1	22.4	22.4	23.7	23.4		1	0	0	0	0	0		32	65	65	65	65	65
67	23.7	24.1	22.7	22.3	23.3	23		1	0	0	0	0	0		33	66	66	66	66	66
68	24.1	24.1	23	22.5	23.5	23.2		1	0	0	0	0	0		34	67	67	67	67	67
69	24	24.2	22.6	22.6	23.4	23.1		1	0	0	0	0	0		35	68	68	68	68	68
70	23.9	24	22.8	22.8	23.3	23		1	0	0	0	0	0		36	69	69	69	69	69
71	23.7	24.1	22.7	22.6	23.3	23		1	0	0	0	0	0		37	70	70	70	70	70
72	23.8	24.2	22.6	22.4	23.1	22.8		1	0	0	0	0	0		38	71	71	71	71	71
73	24	24.3	22.6	22.5	23.4	23.1		1	0	0	0	0	0		39	72	72	72	72	72
74	23.7	24.4	22.8	22.4	23.7	23.4		1	0	0	0	0	0		40	73	73	73	73	73
75	24	24.1	22.7	22.3	23.3	23		1	0	0	0	0	0		41	74	74	74	74	74
76	24	23.8	22.6	22.5	23.5	23.2		1	0	0	0	0	0		42	75	75	75	75	75
77	23.7	24.2	22.7	22.6	23.4	23.1		1	0	0	0	0	0		43	76	76	76	76	76
78	24	24	22.7	22.5	23.4	23.1		1	0	0	0	0	0		44	77	77	77	77	77
79	23.9	24.1	22.7	22.7	23.3	23		1	0	0	0	0	0		45	78	78	78	78	78
80	24.3	24.2	22.7	22.5	23.2	22.9		1	0	0	0	0	0		46	79	79	79	79	79
81	24	24.2	22.6	22.1	23.1	22.8		1	0	0	0	0	0		47	80	80	80	80	80
82	23.7	24	22.8	22.5	23.4	23.1		1	0	0	0	0	0		48	81	81	81	81	81
83	23.8	24.1	22.7	22.3	23.7	23.4		1	0	0	0	0	0		49	82	82	82	82	82
84	24.1	24.2	22.6	22.4	23.3	23		1	0	0	0	0	0		50	83	83	83	83	83
85	24	24.1	22.5	22.5	23.5	23.2		1	0	0	0	0	0		51	84	84	84	84	84
86	24.3	24.1	22.4	22.4	23.4	23.1		1	0	0	0	0	0		52	85	85	85	85	85
87	24.3	24.1	22.7	22.6	23.3	23		1	0	0	0	0	0		53	86	86	86	86	86
88	24.1	24.1	23	22.8	23.2	22.9		1	0	0	0	0	0		54	87	87	87	87	87
89	24.2	24.2	22.6	22.6	23.1	22.8		1	0	0	0	0	0		55	88	88	88	88	88
90	23.9	24	22.8	22.4	23.4	23.1		1	0	0	0	0	0		56	89	89	89	89	89
91	23.9	24.1	22.7	22.5	23.7	23.4		1	0	0	0	0	0		57	90	90	90	90	90
92	24.1	24.2	22.6	22	23.3	23		1	0	0	0	0	0		58	91	91	91	91	91
93	24	24.3	22.6	22.5	23.5	23.2		1	0	0	0	0	0		59	92	92	92	92	92
94	23.7	24.4	22.8	22.4	23.4	23.1		1	0	0	0	0	0		60	93	93	93	93	93
95	24.1	24.1	22.7	22.6	23.3	23		1	0	0	0	0	0		61	94	94	94	94	94
96	24	23.8	22.6	22.8	23.3	23		1	0	0	0	0	0		62	95	95	95	95	95
97	23.9	24.2	22.8	22.5	23.5	23.2		1	0	0	0	0	0		63	96	96	96	96	96
98	23.6	24	22.7	22	23.4	23.1		1	0	0	0	0	0		64	97	97	97	97	97
99	23.4	24.1	22.6	22.5	23.3	23		1	0	0	0	0	0		65	98	98	98	98	98
100	24	24.2	22.5	22.4	23.4	23.1		1	0	0	0	0	0		66	99	99	99	99	99
101	24.1	24.2	22.4	22.3	23.4	23.1		1	0	0	0	0	0		67	100	100	100	100	100
102	23.9	24	22.7	22.5	23.1	22.8		1	0	0	0	0	0		68	101	101	101	101	101
103	24.1	24.1	23	22.6	23.4	23.1		1	0	0	0	0	0		69	102	102	102	102	102
104	23.7	24.2	22.7	22.5	23.7	23.4		1	0	0	0	0	0		70	103	103	103	103	103
105	23.9	24	22.6	22.7	23.3	23		1	0	0	0	0	0		71	104	104	104	104	104
106	23.9	24.1	22.6	22.5	23.5	23.2		1	0	0	0	0	0		72	105	105	105	105	105
107	24.3	24.2	22.8	22.1	23.4	23.1		1	0	0	0	0	0		73	106	106	106	106	106
108	24	24.3	22.7	22.5	23.3	23		1	0	0	0	0	0		74	107	107	107	107	107
109	23.7	24.4	22.6	22.3	23.2	22.9		1	0	0	0	0	0		75	108	108	108	108	108
110	24	24.1	22.7	22.4	23.1	22.8		1	0	0	0	0	0		76	109	109	109	109	109
111	24.4	23.8	22.7	22.5	23.4	23.1		1	0	0	0	0	0		77	110	110	110	110	110
112	23.8	24.2	22.7	22.5	23.7	23.4		1	0	0	0	0	0		78	111	111	111	111	111
113	23.8	24	22.7	22.3	23.3	23		1	0	0	0	0	0		79	112	112	112	112	112
114	24.2	24.1	22.6	22.4	23.5	23.2		1	0	0	0	0	0		80	113	113	113	113	113
115	23.8	24.2	22.8	22.5	23.4	23.1		1	0	0	0	0	0		81	114	114	114	114	114
116	24	24.2	22.7	22.5	23.3	23		1	0	0	0	0	0		82	115	115	115	115	115
117	23.8	24	22.6	22.2	23.3	23		1	0	0	0	0	0		83	116	116	116	116	116
118	21.9	24.1	22.5	22.4	23.5	23.2		2	0	0	0	0	0		0	117	117	117	117	117
119	21.8	24.2	22.4	22.6	23.4	23.1		2	0	0	0	0	0		1	118	118	118	118	118
120	22.3	24.1	22.7	22.7	23.3	23		2	0	0	0	0	0		2	119	119	119	119	119
121	22	24.1	23	22.6	23.4	23.1		2	0	0	0	0	0		3	120	120	120	120	120
122	22.3	23.8	22.6	22.4	23.4	23.1		2	0	0	0	0	0		4	121	121	121	121	121
123	22.1	23.5	22.8	22.2	23.3	23		2	0	0	0	0	0		5	122	122	122	122	122
124	21.9	24	22.4	22.4	23.5	23.2		2	0	0	0	0	0		6	123	123	123	123	123
125	22.1	24	22.8	22.3	23.4	23.1		2	0	0	0	0	0		7	124	124	124	124	124
126	22.3	24	22.8	22.5	23.3	23		2	0	0	0	0	0		8	125	125	125	125	125
127	21.8	24	22.8	22.7	23.4	23.1		2	0	0	0	0	0		9	126	126	126	126	126
128	21.9	24	22.8	22.8	23.4	23.1		2	0	0	0	0	0		10	127	127	127	127	127
129	22.2	24	22.8	22.2	23.1	22.8		2	0	0	0	0	0		11	128	128	128	128	128
130	22.2	24.3	22.7	22.3	23.4	23.1		2	0	0	0	0	0		12	129	129	129	129	129
131	22	24.4	22.6	22.4	23.7	23.4		2	0	0	0	0	0		13	130	130	130	130	130
132	21.8	24.1	22.6	22.3	23.3	23		2	0	0	0	0	0		14	131	131	131	131	131
133	21.9	23.8	22.8	22.3	23.5	23.2		2	0	0	0	0	0		15	132	132	132	132	132
134	22	24.2	22.7	22.4	23.4	23.1		2	0	0	0	0	0		16	133	133	133	133	133
135	22.3	24	22.6	22.5	23.3	23		2	0	0	0	0	0		17	134	134	134	134	134
136	21.9	24.1	22.8	22.6	23.2	22.9		2	0	0	0	0	0		18	135	135	135	135	135
137	22.1	24.2	22.7	22.2	23.1	22.8		2	0	0	0	0	0		19	136	136	136	136	136
138	22	24.2	22.6	22.4	23.4	23.1		2	0	0	0	0	0		20	137	137	137	137	137
139	21.9	24	22.6	22.6	23.7	23.4		2	0	0	0	0	0		21	138	138	138	138	138
140	21.8	24.1	22.8	22.5	23.3	23		2	0	0	0	0	0		22	139	139	139	139	139
141	22.4	24.2	22.7	22.7	23.5	23.2		2	0	0	0	0	0		23	140	140	140	140	140
142	22.7	24	22.6	22.5	23.4	23.1		2	0	0	0	0	0		24	141	141	141	141	141
143	22.1	24	22.7	22.3	23.3	23		2	0	0	0	0	0		25	142	142	142	142	142
144	22.3	24	22.7	22.8	23.3	23		2	0	0	0	0	0		26	143	143	143	143	143
145	22.4	24	22.7	22.2	23.5	23.2		2	0	0	0	0	0		27	144	144	144	144	144
146	22.1	24	22.7	22.4	23.4	23.1		2	0	0	0	0	0		28	145	145	145	145	145
147	21.9	24	22.6	22.4	23.3	23		2	0	0	0	0	0		29	146	146	146	146	146
148	22.1	24	22.8	22.4	23.4	23.1		2	0	0	0	0	0		30	147	147	147	147	147
149	22	24	22.7	22.3	23.4	23.1		2	0	0	0	0	0		31	148	148	148	148	148
150	22	24.1	22.6	22.4	23.5	23.2		2	0	0	0	0	0		32	149	149	149	149	149
151	22.3	24	22.5	22.5	23.4	23.1		2	0	0	0	0	0		33	150	150	150	150	150
152	22.1	24	22.4	22.2	23.3	23		2	0	0	0	0	0		34	151	151	151	151	151
153	21.9	24.1	22.7	22.4	23.4	23.1		2	0	0	0	0	0		35	152	152	152	152	152
154	22	24.1	23	22.6	23.4	23.1		2	0	0	0	0	0		36	153	153	153	153	153
155	21.9	24.1	22.6	22.7	23.1	22.8		2	0	0	0	0	0		37	154	154	154	154	154
156	21.8	24.1	22.8	22.6	23.4	23.1		2	0	0	0	0	0		38	155	155	155	155	155
157	21.9	24.1	22.6	22.4	23.7	23.4		2	0	0	0	0	0		39	156	156	156	156	156
158	21.8	24.1	22.5	22.2	23.3	23		2	0	0	0	0	0		40	157	157	157	157	157
159	22.4	24	22.4	22.4	23.4	23.1		2	0	0	0	0	0		41	158	158	158	158	158
160	22.7	24	22.7	22.3	23.5	23.2		2	0	0	0	0	0		42	159	159	159	159	159
161	22.1	24	22.7	22.5	23.4	23.1		2	0	0	0	0	0		43	160	160	160	160	160
162	22.1	24	22.7	22.7	23.3	23		2	0	0	0	0	0		44	161	161	161	161	161
163	22.3	24	22.7	22.8	23.2	22.9		2	0	0	0	0	0		45	162	162	162	162	162
164	22.4	24	22.7	22.3	23.1	22.8		2	0	0	0	0	0		46	163	163	163	163	163
165	22.1	24	22.7	22.4	23.4	23.1		2	0	0	0	0	0		47	164	164	164	164	164
166	21.9	24.1	22.7	22.5	23.7	23.4		2	0	0	0	0	0		48	165	165	165	165	165
167	22.1	24.1	22.8	22.4	23.3	23		2	0	0	0	0	0		49	166	166	166	166	166
168	22	24.1	22.8	22.2	23.5	23.2		2	0	0	0	0	0		50	167	167	167	167	167
169	22	24.1	22.7	22.4	23.4	23.1		2	0	0	0	0	0		51	168	168	168	168	168
170	22.3	24.1	22.6	22.6	23.4	23.1		2	0	0	0	0	0		52	169	169	169	169	169
171	22.1	24.1	22.6	22.7	23.3	23		2	0	0	0	0	0		53	170	170	170	170	170
172	22	24.1	22.8	22.6	23.2	22.9		2	0	0	0	0	0		54	171	171	171	171	171
173	21.6	24.1	22.7	22.4	23.1	22.8		2	0	0	0	0	0		55	172	172	172	172	172
174	21	24.1	22.6	22.2	23.4	23.1		2	0	0	0	0	0		56	173	173	173	173	173
175	20.2	24	22.6	22.4	23.3	23		3	0	0	0	0	0		0	174	174	174	174	174
176	20.6	24	22.8	22.3	23.5	23.2		3	0	0	0	0	0		1	175	175	175	175	175
177	20.4	24	22.7	22.5	23.4	23.1		3	0	0	0	0	0		2	176	176	176	176	176
178	20.6	24.1	22.6	22.7	23.3	23		3	0	0	0	0	0		3	177	177	177	177	177
179	20.5	24.1	22.7	22.8	23.2	22.9		3	0	0	0	0	0		4	178	178	178	178	178
180	20.5	24.1	22.7	22.3	23.1	22.8		3	0	0	0	0	0		5	179	179	179	179	179
181	20.4	24.1	22.7	22.3	23.4	23.1		3	0	0	0	0	0		6	180	180	180	180	180
182	20.3	24.1	22.7	22.4	23.7	23.4		3	0	0	0	0	0		7	181	181	181	181	181
183	20.8	23.8	22.6	22.5	23.3	23		3	0	0	0	0	0		8	182	182	182	182	182
184	21.8	24.2	22.8	22.4	23.5	23.2		3	0	0	0	0	0		9	183	183	183	183	183
185	20.6	24	22.7	22.2	23.4	23.1		4	0	0	0	0	0		0	184	184	184	184	184
186	20.1	24.1	22.6	22.4	23.4	23.1		4	0	0	0	0	0		1	185	185	185	185	185
187	20.2	24.2	22.5	22.3	23.3	23		4	0	0	0	0	0		2	186	186	186	186	186
188	20.4	24.2	22.4	22.3	23.2	22.9		4	0	0	0	0	0		3	187	187	187	187	187
189	21	24	22.7	22.4	23.1	22.8		4	0	0	0	0	0		4	188	188	188	188	188
190	20.5	24.1	23	22.5	23.4	23.1		4	0	0	0	0	0		5	189	189	189	189	189
191	20.5	24.2	22.6	22.4	23.7	23.4		4	0	0	0	0	0		6	190	190	190	190	190
192	20.4	24.1	22.8	22.2	23.3	23		4	0	0	0	0	0		7	191	191	191	191	191
193	20.3	23.8	22.6	22.4	23.5	23.2		4	0	0	0	0	0		8	192	192	192	192	192
194	20.6	24.2	22.7	22.6	23.4	23.1		4	0	0	0	0	0		9	193	193	193	193	193
195	20.6	24	22.7	22.2	23.3	23		4	0	0	0	0	0		10	194	194	194	194	194
196	20.4	24.1	22.7	22.4	23.2	22.9		4	0	0	0	0	0		11	195	195	195	195	195
197	20.6	24.2	22.7	22.6	23.1	22.8		4	0	0	0	0	0		12	196	196	196	196	196
198	20.4	24.2	22.6	22.7	23.4	23.1		4	0	0	0	0	0		13	197	197	197	197	197
199	20.2	24	22.8	22.5	23.7	23.4		4	0	0	0	0	0		14	198	198	198	198	198
200	20.2	24.1	22.7	22.4	23.3	23		4	0	0	0	0	0		15	199	199	199	199	199
201	20.2	24.2	22.6	22.2	23.5	23.2		4	0	0	0	0	0		16	200	200	200	200	200
202	20.5	24.1	22.8	22.4	23.4	23.1		4	0	0	0	0	0		17	201	201	201	201	201
203	20.4	24.1	22.6	22.6	23.3	23		4	0	0	0	0	0		18	202	202	202	202	202
204	20.3	24.1	22.5	22.2	23.3	23		4	0	0	0	0	0		19	203	203	203	203	203
205	20.6	24.1	22.4	22.4	23.5	23.2		4	0	0	0	0	0		20	204	204	204	204	204
206	20.6	24.2	22.7	22.6	23.4	23.1		4	0	0	0	0	0		21	205	205	205	205	205
207	20.4	24	22.7	22.7	23.3	23		4	0	0	0	0	0		22	206	206	206	206	206
208	20.3	24.1	22.7	22.6	23.4	23.1		4	0	0	0	0	0		23	207	207	207	207	207
209	20.3	24.2	22.7	22.3	23.4	23.1		4	0	0	0	0	0		24	208	208	208	208	208
210	20.3	23.9	22.7	22.5	23.4	23.1		4	0	0	0	0	0		25	209	209	209	209	209
211	20.3	24.3	22.7	22.3	23.4	23.1		4	0	0	0	0	0		26	210	210	210	210	210
212	20.3	24.3	22.7	22.3	23.4	23.1		4	0	0	0	0	0		27	211	211	211	211	211
213	20.5	24.3	22.8	22.4	23.4	23.1		4	0	0	0	0	0		28	212	212	212	212	212
214	20.5	24.3	22.8	22.4	23.4	23.1		4	0	0	0	0	0		29	213	213	213	213	213
215	20.5	24.3	22.7	22.5	23.4	23.1		4	0	0	0	0	0		30	214	214	214	214	214
216	18.5	24.2	22.6	22.2	23.4	23.1		5	0	0	0	0	0		0	215	215	215	215	215
217	18.6	24.1	22.6	22.4	23.3	23		5	0	0	0	0	0		1	216	216	216	216	216
218	18.3	24.1	22.8	22.6	23.5	23.2		5	0	0	0	0	0		2	217	217	217	217	217
219	18.5	24.1	22.7	22.3	23.4	23.1		5	0	0	0	0	0		3	218	218	218	218	218
220	18.5	24.1	22.6	22.5	23.3	23		5	0	0	0	0	0		4	219	219	219	219	219
221	18.6	24.2	22.6	22.6	23.2	22.9		5	0	0	0	0	0		5	220	220	220	220	220
222	18.3	24	22.8	22.3	23.1	22.8		5	0	0	0	0	0		6	221	221	221	221	221
223	18.5	24.1	22.6	22.5	23.4	23.1		5	0	0	0	0	0		7	222	222	222	222	222
224	18.5	24.3	22.6	22.6	23.7	23.4		5	0	0	0	0	0		8	223	223	223	223	223
225	18.6	24.2	22.8	22.7	23.3	23		5	0	0	0	0	0		9	224	224	224	224	224
226	18.3	24.1	22.7	22.5	23.5	23.2		5	0	0	0	0	0		10	225	225	225	225	225
227	18.5	24.1	22.6	22.6	23.4	23.1		5	0	0	0	0	0		11	226	226	226	226	226
228	18.5	24.1	22.6	22.7	23.3	23		5	0	0	0	0	0		12	227	227	227	227	227
229	18.6	24.1	22.8	22.8	23.3	23		5	0	0	0	0	0		13	228	228	228	228	228
230	18.3	24.2	22.7	22.9	23.1	22.8		5	0	0	0	0	0		14	229	229	229	229	229
231	18.5	24	22.6	22.6	23.4	23.1		5	0	0	0	0	0		15	230	230	230	230	230
232	18.6	24.1	22.5	22.7	23.7	23.4		5	0	0	0	0	0		16	231	231	231	231	231
233	18.3	22	22.5	22.5	23.3	23		5	1	0	0	0	0		17	0	232	232	232	232
234	18.5	21.5	22.5	22.6	23.5	23.2		5	1	0	0	0	0		18	1	233	233	233	233
235	18.5	21.6	22.7	22.5	23.4	23.1		5	1	0	0	0	0		19	2	234	234	234	234
236	18.6	21.7	22.7	22.4	23.4	23.1		5	1	0	0	0	0		20	3	235	235	235	235
237	18.3	21.6	22.7	22.2	23.3	23		5	1	0	0	0	0		21	4	236	236	236	236
238	18.5	21.4	22.7	22.4	23.2	22.9		5	1	0	0	0	0		22	5	237	237	237	237
239	18.5	21.2	22.7	22.6	23.1	22.8		5	1	0	0	0	0		23	6	238	238	238	238
240	18.6	21.5	22.8	22.2	23.4	23.1		5	1	0	0	0	0		24	7	239	239	239	239
241	18.3	22	22.6	22.4	23.7	23.4		5	1	0	0	0	0		25	8	240	240	240	240
242	18.5	21.6	22.6	22.6	23.3	23		5	1	0	0	0	0		26	9	241	241	241	241
243	18.5	21.7	22.8	22.7	23.5	23.2		5	1	0	0	0	0		27	10	242	242	242	242
244	18.6	21.5	22.7	22.5	23.4	23.1		5	1	0	0	0	0		28	11	243	243	243	243
245	18.3	21.6	22.6	22.4	23.3	23		5	1	0	0	0	0		29	12	244	244	244	244
246	18.7	21.6	22.5	22.2	23.2	22.9		5	1	0	0	0	0		30	13	245	245	245	245
247	18.7	21.7	22.5	22.4	23.1	22.8		5	1	0	0	0	0		31	14	246	246	246	246
248	18.6	21.5	22.5	22.6	23.4	23.1		5	1	0	0	0	0		32	15	247	247	247	247
249	18.5	21.6	22.7	22.2	23.7	23.4		5	1	0	0	0	0		33	16	248	248	248	248
250	18.6	21.6	22.7	22.4	23.3	23		5	1	0	0	0	0		34	17	249	249	249	249
251	18.5	21.5	22.7	22.6	23.5	23.2		5	1	0	0	0	0		35	18	250	250	250	250
252	18.5	21.7	22.7	22.7	23.4	23.1		5	1	0	0	0	0		36	19	251	251	251	251
253	18.5	21.7	22.7	22.6	23.3	23		5	1	0	0	0	0		37	20	252	252	252	252
254	19	21.6	22.8	22.3	23.3	23		5	1	0	0	0	0		38	21	253	253	253	253
255	18.6	21.5	22.8	22.6	23.5	23.2		5	1	0	0	0	0		39	22	254	254	254	254
256	18.9	21.5	22.7	22.7	23.4	23.1		5	1	0	0	0	0		40	23	255	255	255	255
257	18.5	21.7	22.6	22.4	23.3	23		5	1	0	0	0	0		41	24	256	256	256	256
258	18.5	21.7	22.6	22.8	23.4	23.1		5	1	0	0	0	0		42	25	257	257	257	257
259	18.5	21.5	22.5	22.8	23.4	23.1		5	1	0	0	0	0		43	26	258	258	258	258
260	15.3	21.6	22.5	22.8	23.1	22.8		6	1	0	0	0	0		0	27	259	259	259	259
261	15.2	21.7	22.5	22.8	23.4	23.1		6	1	0	0	0	0		1	28	260	260	260	260
262	15.5	21.6	22.5	22.8	23.7	23.4		6	1	0	0	0	0		2	29	261	261	261	261
263	15.4	21.5	22.5	22.8	23.3	23		6	1	0	0	0	0		3	30	262	262	262	262
264	15.4	21.3	22.5	22.8	23.5	23.2		6	1	0	0	0	0		4	31	263	263	263	263
265	15.4	21.5	22.5	22.8	23.4	23.1		6	1	0	0	0	0		5	32	264	264	264	264
266	15.4	22	22.7	22.8	23.3	23		6	1	0	0	0	0		6	33	265	265	265	265
267	15.4	21.6	22.6	22.5	23.2	22.1		6	1	0	0	0	1		7	34	266	266	266	0
268	15.2	21.7	22.7	22.4	23.1	22		6	1	0	0	0	1		8	35	267	267	267	1
269	15.5	21.5	22.7	22.2	23.4	22.3		6	1	0	0	0	1		9	36	268	268	268	2
270	15.4	21.4	22.7	22.4	23.7	22.6		6	1	0	0	0	1		10	37	269	269	269	3
271	15.4	21.6	22.7	22.6	23.3	22.2		6	1	0	0	0	1		11	38	270	270	270	4
272	15.4	21.7	22.6	22.2	23.5	22.4		6	1	0	0	0	1		12	39	271	271	271	5
273	15.2	21.5	22.8	22.4	23.4	22.3		6	1	0	0	0	1		13	40	272	272	272	6
274	15.5	21.6	22.7	22.6	23.3	22.2		6	1	0	0	0	1		14	41	273	273	273	7
275	15.4	21.7	22.6	22.8	23.3	22.2		6	1	0	0	0	1		15	42	274	274	274	8
276	15.4	21.6	22.6	22.3	21.8	22.4		6	1	0	0	1	1		16	43	275	275	0	9
277	15.4	21.5	22.7	22.4	21.7	22.3		6	1	0	0	1	1		17	44	276	276	1	10
278	15.4	21.5	22.7	22.5	21.6	22.2		6	1	0	0	1	1		18	45	277	277	2	11
279	15.3	21.6	22.7	22.4	21.7	22.3		6	1	0	0	1	1		19	46	278	278	3	12
280	15.3	21.5	22.7	22.2	21.7	22.3		6	1	0	0	1	1		20	47	279	279	4	13
281	15.3	21.5	22.6	22.4	21.6	22.2		6	1	0	0	1	1		21	48	280	280	5	14
282	15.3	21.4	22.8	22.6	21.8	22.4		6	1	0	0	1	1		22	49	281	281	6	15
283	15.3	21.8	22.7	22.7	21.7	22.3		6	1	0	0	1	1		23	50	282	282	7	16
284	15.3	21.6	22.6	22.6	21.6	22.2		6	1	0	0	1	1		24	51	283	283	8	17
285	15.5	21.8	22.8	22.4	21.7	22.3		6	1	0	0	1	1		25	52	284	284	9	18
286	15.3	21.6	22.6	22.2	21.7	22.3		6	1	0	0	1	1		26	53	285	285	10	19
287	15.2	21.4	22.5	22.4	21.4	22		6	1	0	0	1	1		27	54	286	286	11	20
288	15.3	21.3	22.6	22.3	21.7	22.3		6	1	0	0	1	1		28	55	287	287	12	21
289	15.3	21.4	22.8	22.5	22	22.6		6	1	0	0	1	1		29	56	288	288	13	22
290	15.5	21.7	22.6	22.7	21.6	22.2		6	1	0	0	1	1		30	57	289	289	14	23
291	15.2	21.9	22.5	22.8	21.8	22.4		6	1	0	0	1	1		31	58	290	290	15	24
292	15.3	21.4	22.4	22.3	21.7	22.3		6	1	0	0	1	1		32	59	291	291	16	25
293	15.3	21.8	22.7	22.3	21.6	22.2		6	1	0	0	1	1		33	60	292	292	17	26
294	15.3	21.7	20	22.4	21.5	22.1		6	1	1	0	1	1		34	61	0	293	18	27
295	15.5	21.6	20.2	22.5	21.4	22		6	1	1	0	1	1		35	62	1	294	19	28
296	15.3	21.6	20.2	22.4	21.7	22.3		6	1	1	0	1	1		36	63	2	295	20	29
297	15.5	21.8	20.3	22.2	22	22.6		6	1	1	0	1	1		37	64	3	296	21	30
298	15.5	21.7	20.3	22.4	21.6	22.2		6	1	1	0	1	1		38	65	4	297	22	31
299	15.5	21.6	20.2	22.3	21.8	22.4		6	1	1	0	1	1		39	66	5	298	23	32
300	15.5	21.7	20.1	22.2	21.7	22.3		6	1	1	0	1	1		40	67	6	299	24	33
301	15.4	21.7	20.1	22.4	21.6	22.2		6	1	1	0	1	1		41	68	7	300	25	34
302	15.4	21.7	20.3	22.3	21.6	22.2		6	1	1	0	1	1		42	69	8	301	26	35
303	15.4	21.7	20.2	22.8	21.8	22.4		6	1	1	0	1	1		43	70	9	302	27	36
304	15.3	21.7	20.1	22.3	21.7	22.3		6	1	1	0	1	1		44	71	10	303	28	37
305	15.3	21.7	20.2	22.4	21.6	22.2		6	1	1	0	1	1		45	72	11	304	29	38
306	15.3	21.7	20.5	22.5	21.7	22.3		6	1	1	0	1	1		46	73	12	305	30	39
307	15.3	21.7	20.1	22.4	21.7	22.3		6	1	1	0	1	1		47	74	13	306	31	40
308	15.3	21.7	20.3	22.2	21.8	22.4		6	1	1	0	1	1		48	75	14	307	32	41
309	15.3	21.6	20.2	22.4	21.7	22.3		6	1	1	0	1	1		49	76	15	308	33	42
310	15.5	19.8	20.1	22.6	21.6	22.2		6	2	1	0	1	1		50	0	16	309	34	43
311	15.3	19.8	20.1	22.7	21.7	22.3		6	2	1	0	1	1		51	1	17	310	35	44
312	15.2	19.9	20.3	22.6	21.7	22.3		6	2	1	0	1	1		52	2	18	311	36	45
313	15.3	20	20.2	22.4	21.4	22		6	2	1	0	1	1		53	3	19	312	37	46
314	15.3	20.1	20.2	22.2	21.7	22.3		6	2	1	0	1	1		54	4	20	313	38	47
315	15.5	19.8	20.5	22.4	22	22.6		6	2	1	0	1	1		55	5	21	314	39	48
316	15.2	19.9	20.1	22.3	21.6	22.2		6	2	1	0	1	1		56	6	22	315	40	49
317	15.4	19.8	20.3	22.5	21.8	22.4		6	2	1	0	1	1		57	7	23	316	41	50
318	15.4	19.9	20.2	22.7	21.7	22.3		6	2	1	0	1	1		58	8	24	317	42	51
319	15.4	19.7	20.1	22.8	21.6	22.2		6	2	1	0	1	1		59	9	25	318	43	52
320	15.3	19.9	20.1	22.3	21.5	22.1		6	2	1	0	1	1		60	10	26	319	44	53
321	15.3	19.2	20.3	22.3	21.4	22		6	2	1	0	1	1		61	11	27	320	45	54
322	15.3	19.7	20.2	22.4	21.7	22.3		6	2	1	0	1	1		62	12	28	321	46	55
323	15.3	19.9	20.1	22.5	22	22.6		6	2	1	0	1	1		63	13	29	322	47	56
324	15.3	20.1	20.2	22.4	21.6	22.2		6	2	1	0	1	1		64	14	30	323	48	57
325	15.3	19.7	20.2	22.2	21.8	22.4		6	2	1	0	1	1		65	15	31	324	49	58
326	15.5	20.1	20.2	22.4	21.7	22.3		6	2	1	0	1	1		66	16	32	325	50	59
327	15.3	19.8	20.2	22.3	21.6	22.2		6	2	1	0	1	1		67	17	33	326	51	60
328	15.2	19.8	20.1	22.2	21.6	22.2		6	2	1	0	1	1		68	18	34	327	52	61
329	15.3	19.7	20.3	22.4	22	22.6		6	2	1	0	1	1		69	19	35	328	53	62
330	15.3	19.9	20.2	22.3	21.6	22.2		6	2	1	0	1	1		70	20	36	329	54	63
331	15.5	19.5	20.1	22.5	21.8	22.4		6	2	1	0	1	1		71	21	37	330	55	64
332	15.2	19.7	20.6	22.7	21.7	22.3		6	2	1	0	1	1		72	22	38	331	56	65
333	15.3	19.8	20.2	22.8	21.7	22.3		6	2	1	0	1	1		73	23	39	332	57	66
334	15.3	19.7	20.3	22.3	21.6	22.2		6	2	1	0	1	1		74	24	40	333	58	67
335	15.3	19.7	20.3	22.3	21.5	22.1		6	2	1	0	1	1		75	25	41	334	59	68
336	15.5	19.7	20.2	22.4	21.4	22		6	2	1	0	1	1		76	26	42	335	60	69
337	12.8	19.6	20.1	22.5	21.7	22.3		7	2	1	0	1	1		0	27	43	336	61	70
338	12.9	19.8	20.1	22.4	22	22.6		7	2	1	0	1	1		1	28	44	337	62	71
339	12.6	19.7	20.3	22.2	21.6	22.2		7	2	1	0	1	1		2	29	45	338	63	72
340	12.6	19.9	20.2	22.4	21.8	22.4		7	2	1	0	1	1		3	30	46	339	64	73
341	12.6	19.7	20.1	22.3	21.7	22.3		7	2	1	0	1	1		4	31	47	340	65	74
342	12.6	19.8	20.2	20.2	21.6	22.2		7	2	1	1	1	1		5	32	48	0	66	75
343	12.6	19.7	20.5	20.2	21.5	22.1		7	2	1	1	1	1		6	33	49	1	67	76
344	12.8	19.7	20.1	20.2	21.4	22		7	2	1	1	1	1		7	34	50	2	68	77
345	12.6	19.7	20.3	20.2	21.7	22.3		7	2	1	1	1	1		8	35	51	3	69	78
346	12.9	19.6	20.2	20.2	22	22.6		7	2	1	1	1	1		9	36	52	4	70	79
347	12.6	19.8	20.1	20.2	21.6	22.2		7	2	1	1	1	1		10	37	53	5	71	80
348	12.6	19.7	20.1	20.3	21.8	22.4		7	2	1	1	1	1		11	38	54	6	72	81
349	12.8	19.8	20.3	20.5	21.7	22.3		7	2	1	1	1	1		12	39	55	7	73	82
350	12.6	19.7	20.2	20.4	20.4	22.2		7	2	1	1	2	1		13	40	56	8	0	83
351	12.6	19.7	20.2	20.3	20.4	22.2		7	2	1	1	2	1		14	41	57	9	1	84
352	12.6	19.7	20.5	20.2	20.6	22.4		7	2	1	1	2	1		15	42	58	10	2	85
353	12.8	19.6	20.1	20.1	20.5	22.3		7	2	1	1	2	1		16	43	59	11	3	86
354	12.9	19.8	20.3	20.4	20.4	22.2		7	2	1	1	2	1		17	44	60	12	4	87
355	12.7	17.5	20.2	20.7	20.5	22.3		7	3	1	1	2	1		18	0	61	13	5	88
356	12.6	17.5	20.1	20.3	20.5	22.3		7	3	1	1	2	1		19	1	62	14	6	89
357	12.8	17.5	20.1	20.5	20.2	22		7	3	1	1	2	1		20	2	63	15	7	90
358	12.6	17.5	20.3	20.4	20.5	22.3		7	3	1	1	2	1		21	3	64	16	8	91
359	12.6	17.5	20.2	20.3	20.8	22.6		7	3	1	1	2	1		22	4	65	17	9	92
360	12.8	17.5	20.1	20.3	20.4	22.2		7	3	1	1	2	1		23	5	66	18	10	93
361	12.9	17.6	20.2	20.5	20.6	22.4		7	3	1	1	2	1		24	6	67	19	11	94
362	12.7	17.8	20.2	20.4	20.5	22.3		7	3	1	1	2	1		25	7	68	20	12	95
363	12.6	17.7	20.2	20.3	20.4	22.2		7	3	1	1	2	1		26	8	69	21	13	96
364	12.8	17.6	20.2	20.4	20.3	22.1		7	3	1	1	2	1		27	9	70	22	14	97
365	12.6	17.6	18.3	20.4	20.2	22		7	3	2	1	2	1		28	10	0	23	15	98
366	12.6	17.8	18.3	20.4	20.5	22.3		7	3	2	1	2	1		29	11	1	24	16	99
367	12.8	17.7	18.4	20.4	20.8	22.6		7	3	2	1	2	1		30	12	2	25	17	100
368	12.9	17.6	18.6	20.3	20.4	22.2		7	3	2	1	2	1		31	13	3	26	18	101
369	12.7	17.7	18.5	20.5	20.6	22.4		7	3	2	1	2	1		32	14	4	27	19	102
370	12.6	17.7	18.5	20.4	20.5	22.3		7	3	2	1	2	1		33	15	5	28	20	103
371	12.6	17.7	18.4	20.3	20.4	22.2		7	3	2	1	2	1		34	16	6	29	21	104
372	12.6	17.7	18.3	20.2	20.4	22.2		7	3	2	1	2	1		35	17	7	30	22	105
373	12.6	17.7	18.2	20.1	20.6	22.4		7	3	2	1	2	1		36	18	8	31	23	106
374	12.6	17.7	18.5	20.4	20.5	22.3		7	3	2	1	2	1		37	19	9	32	24	107
375	12.8	17.7	18.8	20.7	20.4	22.2		7	3	2	1	2	1		38	20	10	33	25	108
376	12.6	17.7	18.4	20.3	20.5	22.3		7	3	2	1	2	1		39	21	11	34	26	109
377	12.9	17.7	18.6	20.5	20.6	22.4		7	3	2	1	2	1		40	22	12	35	27	110
378	12.6	17.6	18.5	20.4	20.5	22.3		7	3	2	1	2	1		41	23	13	36	28	111
379	12.6	17.8	18.4	20.3	20.4	22.2		7	3	2	1	2	1		42	24	14	37	29	112
380	12.8	17.7	18.3	20.3	20.3	22.1		7	3	2	1	2	1		43	25	15	38	30	113
381	12.6	17.6	18.2	20.5	20.2	22		7	3	2	1	2	1		44	26	16	39	31	114
382	12.6	17.5	18.5	20.4	20.5	22.3		7	3	2	1	2	1		45	27	17	40	32	115
383	12.6	17.4	18.8	20.2	20.8	22.6		7	3	2	1	2	1		46	28	18	41	33	116
384	12.8	17.7	18.4	20.2	20.4	22.2		7	3	2	1	2	1		47	29	19	42	34	117
385	12.9	18	18.6	20.2	20.6	22.4		7	3	2	1	2	1		48	30	20	43	35	118
386	12.7	17.6	18.5	20.2	20.5	22.3		7	3	2	1	2	1		49	31	21	44	36	119
387	12.6	17.8	18.4	20.3	20.5	22.3		7	3	2	1	2	1		50	32	22	45	37	120
388	12.8	17.7	18.4	20.5	20.4	22.2		7	3	2	1	2	1		51	33	23	46	38	121
389	12.6	17.6	18.6	20.4	20.3	22.1		7	3	2	1	2	1		52	34	24	47	39	122
390	12.6	17.6	18.5	20.3	20.2	22		7	3	2	1	2	1		53	35	25	48	40	123
391	12.8	17.8	18.4	20.2	20.5	22.3		7	3	2	1	2	1		54	36	26	49	41	124
392	12.9	17.7	18.5	20.1	20.4	22.2		7	3	2	1	2	1		55	37	27	50	42	125
393	12.7	17.6	18.5	20.4	20.6	22.4		7	3	2	1	2	1		56	38	28	51	43	126
394	12.6	17.7	18.5	20.7	20.5	20.3		7	3	2	1	2	2		57	39	29	52	44	0
395	12.8	17.7	18.5	20.3	20.4	20.2		7	3	2	1	2	2		58	40	30	53	45	1
396	12.6	17.7	18.5	20.5	20.3	20.1		7	3	2	1	2	2		59	41	31	54	46	2
397	12.6	17.7	18.5	20.4	20.2	20		7	3	2	1	2	2		60	42	32	55	47	3
398	12.8	17.6	18.5	20.3	20.5	20.3		7	3	2	1	2	2		61	43	33	56	48	4
399	12.9	17.8	18.5	20.3	20.8	20.6		7	3	2	1	2	2		62	44	34	57	49	5
400	12.7	17.7	18.5	20.5	20.4	20.2		7	3	2	1	2	2		63	45	35	58	50	6
401	12.6	17.6	18.4	20.5	20.6	20.4		7	3	2	1	2	2		64	46	36	59	51	7
402	12.8	17.5	18.6	20.6	20.5	20.3		7	3	2	1	2	2		65	47	37	60	52	8
403	12.6	17.4	18.5	20.6	20.5	20.3		7	3	2	1	2	2		66	48	38	61	53	9
404	12.6	17.7	18.4	20.5	20.4	20.2		7	3	2	1	2	2		67	49	39	62	54	10
405	12.8	18	18.3	20.4	20.3	20.1		7	3	2	1	2	2		68	50	40	63	55	11
406	12.9	17.6	18.2	20.3	20.2	20		7	3	2	1	2	2		69	51	41	64	56	12
407	12.7	17.8	18.5	20.5	20.5	20.3		7	3	2	1	2	2		70	52	42	65	57	13
408	12.6	17.7	18.8	21	20.8	20.6		7	3	2	1	2	2		71	53	43	66	58	14
409	12.5	17.6	18.4	20.5	20.4	20.2		7	3	2	1	2	2		72	54	44	67	59	15
410	12.2	17.6	18.6	20.6	20.6	20.4		7	3	2	1	2	2		73	55	45	68	60	16
411	12	17.8	18.5	20.4	20.5	20.3		7	3	2	1	2	2		74	56	46	69	61	17
412	12.3	17.7	18.4	20.2	20.4	20.2		7	3	2	1	2	2		75	57	47	70	62	18
413	12.1	17.6	18.4	20.5	20.3	20.1		7	3	2	1	2	2		76	58	48	71	63	19
414	12.2	17.8	18.6	21	20.2	20		7	3	2	1	2	2		77	59	49	72	64	20
415	12	17.7	18.5	20.5	20.5	20.3		7	3	2	1	2	2		78	60	50	73	65	21
416	12.3	17.6	18.4	20.6	20.8	20.6		7	3	2	1	2	2		79	61	51	74	66	22
417	12.3	17.5	18.5	20.6	20.4	20.2		7	3	2	1	2	2		80	62	52	75	67	23
418	12	17.4	18.6	20.5	20.6	20.4		7	3	2	1	2	2		81	63	53	76	68	24
419	12.5	17.7	18.8	20.5	20.5	20.4		7	3	2	1	2	2		82	64	54	77	69	25
420	12	18	18.7	20.7	20.4	20.3		7	3	2	1	2	2		83	65	55	78	70	26
421	12	17.6	18.6	20.5	20.4	20.3		7	3	2	1	2	2		84	66	56	79	71	27
422	12.5	17.8	18.7	20.5	20.6	20.2		7	3	2	1	2	2		85	67	57	80	72	28
423	12.3	17.7	18.5	20.4	20.5	20.1		7	3	2	1	2	2		86	68	58	81	73	29
424	12.3	17.6	18.3	20.3	20.4	20		7	3	2	1	2	2		87	69	59	82	74	30
425	12	17.6	18.5	20.2	20.5	20.3		7	3	2	1	2	2		88	70	60	83	75	31
426	12.3	17.8	18.7	20.1	20.5	20.6		7	3	2	1	2	2		89	71	61	84	76	32
427	12.1	17.7	18.6	20.4	20.5	20.2		7	3	2	1	2	2		90	72	62	85	77	33
428	12.2	17.6	19.1	20.7	20.5	20.4		7	3	2	1	2	2		91	73	63	86	78	34
429	12	17.7	18.6	20.3	20.5	20.3		7	3	2	1	2	2		92	74	64	87	79	35
430	12.3	17.7	18.7	20.5	20.5	20.2		7	3	2	1	2	2		93	75	65	88	80	36
431	12.3	18	18.5	20.5	20.5	20.1		7	3	2	1	2	2		94	76	66	89	81	37
432	12	18.3	18.3	20.5	20.5	20		7	3	2	1	2	2		95	77	67	90	82	38
433	12.5	17.8	18.6	20.7	20.5	20.3		7	3	2	1	2	2		96	78	68	91	83	39
434	12	17.8	19.1	20.5	20.4	20.6		7	3	2	1	2	2		97	79	69	92	84	40
435	12	17.8	18.6	20.5	20.6	20.2		7	3	2	1	2	2		98	80	70	93	85	41
436	12.5	17.8	18.7	20.4	20.5	19.2		7	3	2	1	2	3		99	81	71	94	86	0
437	12.3	17.8	15	20.3	20.4	19.2		7	3	3	1	2	3		100	82	0	95	87	1
438	12.3	17.8	15	20.2	20.3	18.9		7	3	3	1	2	3		101	83	1	96	88	2
439	12.3	17.8	15.2	20.1	20.2	19		7	3	3	1	2	3		102	84	2	97	89	3
440	12.3	17.8	15.3	20.4	20.5	19.1		7	3	3	1	2	3		103	85	3	98	90	4
441	12.3	17.8	15.3	20.7	17.7	19.1		7	3	3	1	3	3		104	86	4	99	0	5
442	12.1	17.7	15.5	20.3	17.3	19.3		7	3	3	1	3	3		105	87	5	100	1	6
443	12.1	17.6	15.4	20.5	17.5	19		7	3	3	1	3	3		106	88	6	101	2	7
444	12.1	17.5	15.3	20.4	17.4	18.7		7	3	3	1	3	3		107	89	7	102	3	8
445	12.1	17.4	15.4	20.3	17.3	19.1		7	3	3	1	3	3		108	90	8	103	4	9
446	12.1	17.7	15.8	20.3	17.3	18.9		7	3	3	1	3	3		109	91	9	104	5	10
447	12.1	18	15.4	20.5	17.1	19		7	3	3	1	3	3		110	92	10	105	6	11
448	12	17.6	15.5	20.4	17.4	19		7	3	3	1	3	3		111	93	11	106	7	12
449	12.3	17.8	15.3	20.7	17.7	19.1		7	3	3	1	3	3		112	94	12	107	8	13
450	12.3	17.7	15.2	20.3	17.3	19.2		7	3	3	1	3	3		113	95	13	108	9	14
451	12.3	17.6	15.4	20.5	17.5	19.3		7	3	3	1	3	3		114	96	14	109	10	15
452	12.3	17.6	15.5	20.4	17.4	19		7	3	3	1	3	3		115	97	15	110	11	16
453	12.3	17.8	15.3	20.3	17.4	18.7		7	3	3	1	3	3		116	98	16	111	12	17
454	12.1	17.7	15.4	20.2	17.3	19.1		7	3	3	1	3	3		117	99	17	112	13	18
455	12.1	17.6	16	20.2	17.2	18.9		7	3	3	1	3	3		118	100	18	113	14	19
456	12.1	17.8	15.2	18.1	17.1	19		7	3	4	2	3	3		119	101	0	0	15	20
457	12.1	17.7	15.6	18.1	17.4	19.1		7	3	4	2	3	3		120	102	1	1	16	21
458	12.1	17.6	15.4	18.1	17.7	19.2		7	3	4	2	3	3		121	103	2	2	17	22
459	12	17.6	15.2	18.1	17.3	19.3		7	3	4	2	3	3		122	104	3	3	18	23
460	12.3	17.8	15.2	18.1	17.5	19		7	3	4	2	3	3		123	105	4	4	19	24
461	12.3	17.7	15.6	18.1	17.4	18.7		7	3	4	2	3	3		124	106	5	5	20	25
462	12.1	17.6	15.4	18.1	17.3	19.1		7	3	4	2	3	3		125	107	6	6	21	26
463	12.1	17.8	15.3	18.3	17.2	18.9		7	3	4	2	3	3		126	108	7	7	22	27
464	12.1	17.7	15.7	18.4	17.1	19		7	3	4	2	3	3		127	109	8	8	23	28
465	12.1	17.6	15.3	18.3	17.4	19.1		7	3	4	2	3	3		128	110	9	9	24	29
466	12.1	17.5	15.5	18.2	17.7	19.1		7	3	4	2	3	3		129	111	10	10	25	30
467	12.1	17.4	15.4	18.1	17.3	18.9		7	3	4	2	3	3		130	112	11	11	26	31
468	12.1	17.7	15.2	18	17.5	19		7	3	4	2	3	3		131	113	12	12	27	32
469	12	18	15.4	18.3	17.4	19.1		7	3	4	2	3	3		132	114	13	13	28	33
470	11.6	17.6	15.5	18.6	17.3	19		7	3	4	2	3	3		133	115	14	14	29	34
471	11.2	17.8	15.3	18.2	17.3	19		7	3	4	2	3	3		134	116	15	15	30	35
472	11.3	17.7	15.5	18.4	17.5	19.3		7	3	4	2	3	3		135	117	16	16	31	36
473	11.1	17.6	15.2	18.3	17.4	19		7	3	4	2	3	3		136	118	17	17	32	37
474	11.2	17.6	15.2	18.3	17.3	18.7		7	3	4	2	3	3		137	119	18	18	33	38
475	11.6	15.2	15.2	18.2	17.4	19.1		7	4	4	2	3	3		138	0	19	19	34	39
476	11.6	15.2	15.3	18.1	17.4	18.9		7	4	4	2	3	3		139	1	20	20	35	40
477	11.6	15.2	15.2	18	17.1	19		7	4	4	2	3	3		140	2	21	21	36	41
478	11.6	15.2	15.6	18.3	17.4	19.1		7	4	4	2	3	3		141	3	22	22	37	42
479	11.6	15.4	15.6	18.2	17.7	19.2		7	4	4	2	3	3		142	4	23	23	38	43
480	11.2	15.3	15.4	18.4	17.3	19.3		7	4	4	2	3	3		143	5	24	24	39	44
481	11.6	15.5	15.4	18.3	17.5	19		7	4	4	2	3	3		144	6	25	25	40	45
482	11.2	15.4	15.7	18.2	17.4	18.7		7	4	4	2	3	3		145	7	26	26	41	46
483	11.3	15.3	15.3	18.1	17.3	19.1		7	4	4	2	3	3		146	8	27	27	42	47
484	11.1	15.2	15.5	18	17.2	18.9		7	4	4	2	3	3		147	9	28	28	43	48
485	11.2	15.1	15.6	18.3	17.1	19		7	4	4	2	3	3		148	10	29	29	44	49
486	11.2	15.4	15.4	18.6	17.4	19.2		7	4	4	2	3	3		149	11	30	30	45	50
487	11.6	15.7	15.3	18.2	17.7	19.2		7	4	4	2	3	3		150	12	31	31	46	51
488	11.6	15.3	15.7	18.4	17.3	19.5		7	4	4	2	3	3		151	13	32	32	47	52
489	11.6	15.5	15.3	18.3	17.5	19.4		7	4	4	2	3	3		152	14	33	33	48	53
490	11.2	15.4	15.5	18.3	17.4	19.3		7	4	4	2	3	3		153	15	34	34	49	54
491	11.2	15.3	15.4	18.2	17.3	19.3		7	4	4	2	3	3		154	16	35	35	50	55
492	11.6	15.3	15.2	18.1	17.3	19.1		7	4	4	2	3	3		155	17	36	36	51	56
493	11.2	15.5	15.4	18	17.5	19.4		7	4	4	2	3	3		156	18	37	37	52	57
494	11.3	15.4	15.5	18.3	17.4	19.7		7	4	4	2	3	3		157	19	38	38	53	58
495	11.1	15.3	15.3	18.6	17.3	19.3		7	4	4	2	3	3		158	20	39	39	54	59
496	11.2	15.4	15.5	18.2	17.4	19.5		7	4	4	2	3	3		159	21	40	40	55	60
497	11.2	15.4	15.2	18.4	17.4	19.4		7	4	4	2	3	3		160	22	41	41	56	61
498	11.6	15.4	15.2	18.3	17.3	19.4		7	4	4	2	3	3		161	23	42	42	57	62
499	11.2	15.4	15.2	18.2	17.5	19.3		7	4	4	2	3	3		162	24	43	43	58	63
500	11.3	15.3	15.3	18.1	17.4	19.2		7	4	4	2	3	3		163	25	44	44	59	64
501	11.1	15.5	15.2	18	17.3	19.1		7	4	4	2	3	3		164	26	45	45	60	65
502	11.2	15.4	15.6	18.3	17.4	19.4		7	4	4	2	3	3		165	27	46	46	61	66
503	11.2	15.3	15.6	18.6	17.4	19.7		7	4	4	2	3	3		166	28	47	47	62	67
504	11.3	15.2	15.4	18.2	17.1	19.3		7	4	4	2	3	3		167	29	48	48	63	68
505	11.6	15.1	15.4	18.4	17.4	19.5		7	4	4	2	3	3		168	30	49	49	64	69
506	11.2	15.4	15.7	18.3	17.7	19.4		7	4	4	2	3	3		169	31	50	50	65	70
507	11.3	15.7	15.3	18.2	17.3	19.3		7	4	4	2	3	3		170	32	51	51	66	71
508	11.1	15.3	15.5	18.2	17.5	19.2		7	4	4	2	3	3		171	33	52	52	67	72
509	11.2	15.5	15.4	18.4	17.4	19.1		7	4	4	2	3	3		172	34	53	53	68	73
510	11.6	15.4	15.4	18.3	17.3	19.4		7	4	4	2	3	3		173	35	54	54	69	74
511	11.2	15.3	15.4	18.2	17.2	19.7		7	4	4	2	3	3		174	36	55	55	70	75
512	11.3	15.3	15.5	18.3	17.1	19.3		7	4	4	2	3	3		175	37	56	56	71	76
513	11.1	15.6	15.3	18.3	17.4	19.5		7	4	4	2	3	3		176	38	57	57	72	77
514	11.2	15.4	15.3	18.3	17.7	19.4		7	4	4	2	3	3		177	39	58	58	73	78
515	11.2	15.2	15.2	18.3	17.3	19.4		7	4	4	2	3	3		178	40	59	59	74	79
516	11.6	15.2	15.2	17.7	17.5	19.6		7	4	4	2	3	3		179	41	60	60	75	80
517	11.2	15.3	15.2	17.7	17.4	19.7		7	4	4	2	3	3		180	42	61	61	76	81
518	11.3	15.3	15.2	17.7	17.3	19.5		7	4	4	2	3	3		181	43	62	62	77	82
519	11.1	15.3	15.2	17.7	17.3	19.4		7	4	4	2	3	3		182	44	63	63	78	83
520	11.2	15.3	15.1	17.7	16.2	19.7		7	4	4	2	4	3		183	45	64	64	0	84
521	11.3	15.3	15.3	17.6	16.1	19.6		7	4	4	2	4	3		184	46	65	65	1	85
522	11.3	15.3	15.4	17.8	16	19.2		7	4	4	2	4	3		185	47	66	66	2	86
523	11.3	15.3	15.3	17.7	16.1	19.6		7	4	4	2	4	3		186	48	67	67	3	87
524	11.3	15.3	15.2	17.6	16.1	19.9		7	4	4	2	4	3		187	49	68	68	4	88
525	11.3	15.5	15.2	17.5	16.2	19.6		7	4	4	2	4	3		188	50	69	69	5	89
526	11.6	15.4	15.2	17.4	16.1	19.7		7	4	4	2	4	3		189	51	70	70	6	90
527	11.2	15.6	15.2	17.7	16	19.5		7	4	4	2	4	3		190	52	71	71	7	91
528	11.3	15.5	15.2	18	16.1	19.5		7	4	4	2	4	3		191	53	72	72	8	92
529	11.3	15.4	15.3	17.6	16.1	19.4		7	4	4	2	4	3		192	54	73	73	9	93
530	11.3	15.3	15.3	17.8	15.8	19		7	4	4	2	4	3		193	55	74	74	10	94
531	11.6	15.2	15.2	17.7	16.1	19.6		7	4	4	2	4	3		194	56	75	75	11	95
532	11.6	15.5	15.1	17.6	16.4	20.2		7	4	4	2	4	3		195	57	76	76	12	96
533	11.3	15.7	15.1	17.6	16	19.4		7	4	4	2	4	4		196	58	77	77	13	0
534	11.6	15.3	15.3	17.4	16.1	19.7		7	4	4	2	4	4		197	59	78	78	14	1
535	11.6	15.5	15.2	17.7	16.2	19.7		7	4	4	2	4	4		198	60	79	79	15	2
536	11.2	15.4	15.1	18	16.1	19.4		7	4	4	2	4	4		199	61	80	80	16	3
537	11.3	15.4	15.2	17.6	16	19.3		7	4	4	2	4	4		200	62	81	81	17	4
538	11.3	15.4	15.5	17.8	15.9	19.2		7	4	4	2	4	4		201	63	82	82	18	5
539	11.3	15.6	15.1	17.7	15.8	19.1		7	4	4	2	4	4		202	64	83	83	19	6
540	11.6	15.5	15.2	17.7	16.1	19.4		7	4	4	2	4	4		203	65	84	84	20	7
541	11.2	15.3	15.2	17.6	16.4	19.7		7	4	4	2	4	4		204	66	85	85	21	8
542	11.3	15.4	15.2	17.5	16	19.3		7	4	4	2	4	4		205	67	86	86	22	9
543	11.3	15.4	15.2	17.4	16.2	19.5		7	4	4	2	4	4		206	68	87	87	23	10
544	11.3	15.4	15.1	17.7	16.1	19.4		7	4	4	2	4	4		207	69	88	88	24	11
545	11	15.4	15.3	18	16.1	19.4		7	4	4	2	4	4		208	70	89	89	25	12
546	11	15.3	15.4	17.6	16	19.3		7	4	4	2	4	4		209	71	90	90	26	13
547	11.2	15.5	15.3	17.8	15.9	19.2		7	4	4	2	4	4		210	72	91	91	27	14
548	9.6	15.4	15.2	17.7	15.8	19.2		8	4	4	2	4	4		0	73	92	92	28	15
549	9.7	15.3	15.2	17.6	16.1	19.2		8	4	4	2	4	4		1	74	93	93	29	16
550	9.6	15.2	15.2	16.3	16	19.2		8	4	4	3	4	4		2	75	94	0	30	17
551	9.5	15.1	15.2	16.2	16.2	19.2		8	4	4	3	4	4		3	76	95	1	31	18
552	9.8	15.4	15.2	16.5	16.1	19.2		8	4	4	3	4	4		4	77	96	2	32	19
553	10.1	15.7	15.3	16.8	16	19.2		8	4	4	3	4	4		5	78	97	3	33	20
554	9.7	15.3	15.3	16.4	15.9	19.2		8	4	4	3	4	4		6	79	98	4	34	21
555	9.9	15.5	15.2	16.6	15.8	19.2		8	4	4	3	4	4		7	80	99	5	35	22
556	9.8	15.4	15.1	16.5	16.1	19.2		8	4	4	3	4	4		8	81	100	6	36	23
557	9.7	15.5	15.1	16.4	16.4	19.2		8	4	4	3	4	4		9	82	101	7	37	24
558	9.7	15.4	15.3	16.4	16	19.2		8	4	4	3	4	4		10	83	102	8	38	25
559	9.9	15.8	15.2	16.6	16.2	19.2		8	4	4	3	4	4		11	84	103	9	39	26
560	9.8	15.6	15.1	16.5	16.1	19.2		8	4	4	3	4	4		12	85	104	10	40	27
561	9.7	15.3	15.2	16.4	16.1	19.2		8	4	4	3	4	4		13	86	105	11	41	28
562	9.8	15.2	15.1	16.5	16	17.9		8	4	4	3	4	5		14	87	106	12	42	0
563	9.8	15.1	15.1	16.5	15.6	17.8		8	4	4	3	4	5		15	88	107	13	43	1
564	9.8	15.4	15.3	16.5	15.5	17.7		8	4	4	3	4	5		16	89	108	14	44	2
565	9.8	15.7	13.5	16.5	15.8	18		8	4	5	3	4	5		17	90	0	15	45	3
566	9.7	15.3	13.5	16.5	16.1	18.3		8	4	5	3	4	5		18	91	1	16	46	4
567	9.9	15.5	13.5	16.5	15.7	17.9		8	4	5	3	4	5		19	92	2	17	47	5
568	9.8	15.4	13.4	16.5	15.9	18.1		8	4	5	3	4	5		20	93	3	18	48	6
569	9.7	15.3	13.7	16.6	15.8	18		8	4	5	3	4	5		21	94	4	19	49	7
570	9.6	15.3	14	16.5	15.7	17.9		8	4	5	3	4	5		22	95	5	20	50	8
571	9.5	15.5	13.6	16.4	15.6	17.8		8	4	5	3	4	5		23	96	6	21	51	9
572	9.8	15.4	13.8	16.5	15.5	17.7		8	4	5	3	4	5		24	97	7	22	52	10
573	10.1	15.3	13.7	16.6	15.8	18		8	4	5	3	4	5		25	98	8	23	53	11
574	9.7	15.4	13.6	16.5	16.1	18.3		8	4	5	3	4	5		26	99	9	24	54	12
575	9.9	15.4	13.6	16.4	15.7	17.9		8	4	5	3	4	5		27	100	10	25	55	13
576	9.8	15.4	13.8	16.2	15.9	18.1		8	4	5	3	4	5		28	101	11	26	56	14
577	9.7	15.4	13.7	16.5	15.8	18		8	4	5	3	4	5		29	102	12	27	57	15
578	9.7	15.3	13.6	16.8	15.7	17.9		8	4	5	3	4	5		30	103	13	28	58	16
579	9.9	15.5	13.7	16.4	15.7	17.9		8	4	5	3	4	5		31	104	14	29	59	17
580	9.8	15.4	13.7	16.6	15.9	18.1		8	4	5	3	4	5		32	105	15	30	60	18
581	9.7	15.3	13.7	16.5	15.8	18		8	4	5	3	4	5		33	106	16	31	61	19
582	9.9	15.2	13.7	16.5	15.7	17.9		8	4	5	3	4	5		34	107	17	32	62	20
583	9.8	15.1	13.6	16.4	15.8	18		8	4	5	3	4	5		35	108	18	33	63	21
584	9.7	13.1	13.8	16.3	15.8	18		8	5	5	3	4	5		36	0	19	34	64	22
585	9.6	13.1	13.7	16.2	15.8	18		8	5	5	3	4	5		37	1	20	35	65	23
586	9.5	13.1	13.6	16.5	15.8	18		8	5	5	3	4	5		38	2	21	36	66	24
587	9.8	13.1	13.5	16.8	15.8	18		8	5	5	3	4	5		39	3	22	37	67	25
588	10.1	13.3	13.4	16.4	15.8	18		8	5	5	3	4	5		40	4	23	38	68	26
589	9.7	13.4	13.7	16.6	15.8	18		8	5	5	3	4	5		41	5	24	39	69	27
590	9.9	13.3	14	16.5	15.8	18		8	5	5	3	4	5		42	6	25	40	70	28
591	9.8	13.2	13.6	16.4	15.8	18		8	5	5	3	4	5		43	7	26	41	71	29
592	9.7	13.1	13.8	16.3	15.7	17.9		8	5	5	3	4	5		44	8	27	42	72	30
593	9.7	13	13.6	16.2	15.9	18.1		8	5	5	3	4	5		45	9	28	43	73	31
594	9.9	13.3	13.8	16.5	15.8	18		8	5	5	3	4	5		46	10	29	44	74	32
595	9.8	13.6	14.1	16.8	15.7	17.9		8	5	5	3	4	5		47	11	30	45	75	33
596	9.7	13.2	13.9	16.4	15.6	17.8		8	5	5	3	4	5		48	12	31	46	76	34
597	9.8	13.4	14	16.6	15.5	17.7		8	5	5	3	4	5		49	13	32	47	77	35
598	9.8	13.3	13.8	16.2	15.8	18		8	5	5	3	4	5		50	14	33	48	78	36
599	9.6	13.3	13.9	16.5	16.1	18.3		8	5	5	3	4	5		51	15	34	49	79	37
600	9.6	13.2	13.8	16.8	15.7	17.9		8	5	5	3	4	5		52	16	35	50	80	38
601	9.6	13.1	13.9	16.4	15.9	18.1		8	5	5	3	4	5		53	17	36	51	81	39
602	9.6	13	13.7	16.6	15.8	18		8	5	5	3	4	5		54	18	37	52	82	40
603	9.7	13.3	13.5	16.5	15.7	17.9		8	5	5	3	4	5		55	19	38	53	83	41
604	9.6	13.2	13.7	16.5	15.7	17.9		8	5	5	3	4	5		56	20	39	54	84	42
605	9.5	13.4	13.7	16.4	15.5	17.7		8	5	5	3	4	5		57	21	40	55	85	43
606	9.8	13.3	13.7	16.3	15.8	18		8	5	5	3	4	5		58	22	41	56	86	44
607	10.1	13.2	13.7	16.2	16.1	18.3		8	5	5	3	4	5		59	23	42	57	87	45
608	9.7	13.1	13.6	16.5	15.7	17.9		8	5	5	3	4	5		60	24	43	58	88	46
609	9.9	13	13.8	16.8	15.9	18.1		8	5	5	3	4	5		61	25	44	59	89	47
610	9.8	13.3	13.7	16.4	15.8	18		8	5	5	3	4	5		62	26	45	60	90	48
611	9.7	13.6	13.6	16.6	15.8	18		8	5	5	3	4	5		63	27	46	61	91	49
612	9.7	13.2	13.5	16.5	15.7	17.9		8	5	5	3	4	5		64	28	47	62	92	50
613	9.9	13.4	13.4	16.4	15.6	17.8		8	5	5	3	4	5		65	29	48	63	93	51
614	9.8	13.3	13.7	16.3	11.9	17.7		8	5	5	3	5	5		66	30	49	64	0	52
615	9.7	13.3	14	16.2	12.2	18		8	5	5	3	5	5		67	31	50	65	1	53
616	9.8	13.2	13.6	16.5	12.5	18.3		8	5	5	3	5	5		68	32	51	66	2	54
617	9.8	13.1	13.8	16.8	12.1	17.9		8	5	5	3	5	5		69	33	52	67	3	55
618	9.8	13	13.7	16.4	12.3	18.1		8	5	5	3	5	5		70	34	53	68	4	56
619	9.8	13.3	13.6	16.6	12.2	18		8	5	5	3	5	5		71	35	54	69	5	57
620	9.7	13.6	13.6	16.5	12.1	17.9		8	5	5	3	5	5		72	36	55	70	6	58
621	9.9	13.2	13.8	16.4	12	17.8		8	5	5	3	5	5		73	37	56	71	7	59
622	9.8	13.4	13.7	16.4	11.9	17.7		8	5	5	3	5	5		74	38	57	72	8	60
623	9.7	13.3	13.6	16.6	12.2	18		8	5	5	3	5	5		75	39	58	73	9	61
624	9.6	13.2	13.8	16.5	12.5	18.3		8	5	5	3	5	5		76	40	59	74	10	62
625	9.5	13.1	13.7	16.4	12.1	17.9		8	5	5	3	5	5		77	41	60	75	11	63
626	9.8	13	13.6	16.5	12.3	18.1		8	5	5	3	5	5		78	42	61	76	12	64
627	10.1	13.3	13.5	16.5	12.2	18		8	5	5	3	5	5		79	43	62	77	13	65
628	9.7	13.6	13.4	16.2	12.1	17.9		8	5	5	3	5	5		80	44	63	78	14	66
629	9.9	13.2	13.5	16.5	12.1	17.9		8	5	5	3	5	5		81	45	64	79	15	67
630	9.8	13.4	13.5	16.8	12.3	18.1		8	5	5	3	5	5		82	46	65	80	16	68
631	9.7	13.3	13.5	16.4	12.2	18		8	5	5	3	5	5		83	47	66	81	17	69
632	9.7	13.2	13.7	16.6	12.1	17.9		8	5	5	3	5	5		84	48	67	82	18	70
633	9.9	13.2	14	16.5	12.2	18		8	5	5	3	5	5		85	49	68	83	19	71
634	9.8	13.4	13.6	16.5	12.2	18		8	5	5	3	5	5		86	50	69	84	20	72
635	9.7	13.3	13.8	16.4	11.9	17.7		8	5	5	3	5	5		87	51	70	85	21	73
636	9.9	13.2	13.7	16.3	12.2	18		8	5	5	3	5	5		88	52	71	86	22	74
637	7.7	13.3	13.6	16.2	12.5	18.3		9	5	5	3	5	5		0	53	72	87	23	75
638	7.8	13.3	13.6	16.5	12.1	17.9		9	5	5	3	5	5		1	54	73	88	24	76
639	7.7	13.3	13.8	16.8	12.3	18.1		9	5	5	3	5	5		2	55	74	89	25	77
640	7.6	13.3	13.7	16.4	12.2	18		9	5	5	3	5	5		3	56	75	90	26	78
641	7.5	13.3	13.6	16.6	12.1	17.9		9	5	5	3	5	5		4	57	76	91	27	79
642	7.4	13.3	13.5	16.5	12	17.8		9	5	5	3	5	5		5	58	77	92	28	80
643	7.7	13.3	13.5	16.4	11.9	17.7		9	5	5	3	5	5		6	59	78	93	29	81
644	8	13.1	13.5	16.3	12.2	18		9	5	5	3	5	5		7	60	79	94	30	82
645	7.6	13.3	10.3	16.2	12.5	18.3		9	5	6	3	5	5		8	61	0	95	31	83
646	7.8	13.4	10.3	16.5	12.1	17.9		9	5	6	3	5	5		9	62	1	96	32	84
647	7.7	13.3	10.3	16.8	12.3	18.1		9	5	6	3	5	5		10	63	2	97	33	85
648	7.7	13.2	10.3	16.4	12.2	18		9	5	6	3	5	5		11	64	3	98	34	86
649	7.6	13.1	10.3	16.6	12.1	17.9		9	5	6	3	5	5		12	65	4	99	35	87
650	7.5	13	10.3	16.5	12.1	17.9		9	5	6	3	5	5		13	66	5	100	36	88
651	7.4	13.3	10.6	16.4	12.3	18.1		9	5	6	3	5	5		14	67	6	101	37	89
652	7.7	13.6	10.5	16.4	12.2	18		9	5	6	3	5	5		15	68	7	102	38	90
653	7.6	13.2	10.5	16.6	12.1	17.9		9	5	6	3	5	5		16	69	8	103	39	91
654	7.8	13.6	10.5	16.5	12.2	18		9	5	6	3	5	5		17	70	9	104	40	92
655	7.7	13.6	10.6	16.4	12.2	18		9	5	6	3	5	5		18	71	10	105	41	93
656	7.6	13.5	10.5	16.5	12.1	17.9		9	5	6	3	5	5		19	72	11	106	42	94
657	7.5	13.3	10.4	16.5	12.3	18.1		9	5	6	3	5	5		20	73	12	107	43	95
658	7.4	13.1	10.4	16.5	12.2	18		9	5	6	3	5	5		21	74	13	108	44	96
659	7.7	12.9	10.6	16.5	12.1	17.9		9	5	6	3	5	5		22	75	14	109	45	97
660	8	13.5	10.5	16.5	12.2	18		9	5	6	3	5	5		23	76	15	110	46	98
661	7.6	13.7	10.4	16.5	12.2	18		9	5	6	3	5	5		24	77	16	111	47	99
662	7.8	13.5	10.6	16.5	11.9	17.7		9	5	6	3	5	5		25	78	17	112	48	100
663	7.7	13.6	10.5	16.2	12.2	13.5		9	5	6	3	5	6		26	79	18	113	49	0
664	7.7	13.4	10.4	16.5	12.5	13.8		9	5	6	3	5	6		27	80	19	114	50	1
665	7.6	13.3	10.3	16.8	12.1	13.4		9	5	6	3	5	6		28	81	20	115	51	2
666	7.5	13.1	10.2	16.4	12.3	13.6		9	5	6	3	5	6		29	82	21	116	52	3
667	7.4	13.3	10.5	16.6	12.2	13.5		9	5	6	3	5	6		30	83	22	117	53	4
668	7.7	13.5	10.5	16.5	12.1	13.4		9	5	6	3	5	6		31	84	23	118	54	5
669	8	13.4	10.5	16.5	12	13.3		9	5	6	3	5	6		32	85	24	119	55	6
670	7.6	13.5	10.5	16.4	11.9	13.2		9	5	6	3	5	6		33	86	25	120	56	7
671	7.8	13.6	10.5	16.3	12.2	13.5		9	5	6	3	5	6		34	87	26	121	57	8
672	7.7	13.5	10.5	16.2	12.5	13.8		9	5	6	3	5	6		35	88	27	122	58	9
673	7.6	13.3	10.5	16.5	12.1	13.4		9	5	6	3	5	6		36	89	28	123	59	10
674	7.5	13.1	10.6	16.8	12.3	13.6		9	5	6	3	5	6		37	90	29	124	60	11
675	7.4	12.9	10.6	16.4	12.2	13.5		9	5	6	3	5	6		38	91	30	125	61	12
676	7.7	13.5	10.5	16.6	12.1	13.4		9	5	6	3	5	6		39	92	31	126	62	13
677	8	14.1	10.4	16.5	12.1	13.4		9	5	6	3	5	6		40	93	32	127	63	14
678	7.6	13.3	10.4	16.4	12.3	13.6		9	5	6	3	5	6		41	94	33	128	64	15
679	7.8	13.7	10.6	16.3	12.2	13.5		9	5	6	3	5	6		42	95	34	129	65	16
680	7.7	13.5	10.5	16.2	12.1	13.4		9	5	6	3	5	6		43	96	35	130	66	17
681	7.6	13.4	10.4	12.4	12.2	13.5		9	5	6	4	5	6		44	97	36	0	67	18
682	7.6	13.2	10.5	12.7	12.2	13.5		9	5	6	4	5	6		45	98	37	1	68	19
683	7.8	13	10.8	12.3	12.3	13.6		9	5	6	4	5	6		46	99	38	2	69	20
684	7.7	13.2	10.4	12.5	12.2	13.5		9	5	6	4	5	6		47	100	39	3	70	21
685	7.6	13.8	10.6	12.4	12.1	13.4		9	5	6	4	5	6		48	101	40	4	71	22
686	7.7	13.7	10.3	12.3	12.2	13.5		9	5	6	4	5	6		49	102	41	5	72	23
687	7.7	13.5	10.6	12.3	12.2	13.5		9	5	6	4	5	6		50	103	42	6	73	24
688	7.7	13.6	10.5	12.5	11.9	13.2		9	5	6	4	5	6		51	104	43	7	74	25
689	7.7	13.4	10.5	12.4	12.2	13.5		9	5	6	4	5	6		52	105	44	8	75	26
690	7.7	13.3	10.5	12.3	12.5	13.8		9	5	6	4	5	6		53	106	45	9	76	27
691	7.7	13.4	10.6	12.4	12.1	13.4		9	5	6	4	5	6		54	107	46	10	77	28
692	7.7	13.2	10.5	12.4	12.3	13.6		9	5	6	4	5	6		55	108	47	11	78	29
693	7.7	13.4	10.4	12.4	12.2	13.5		9	5	6	4	5	6		56	109	48	12	79	30
694	7.7	13.8	10.4	12.4	12.1	13.4		9	5	6	4	5	6		57	110	49	13	80	31
695	7.6	13.4	10.6	12.4	12	13.3		9	5	6	4	5	6		58	111	50	14	81	32
696	7.8	13.6	10.5	12.4	11.9	13.2		9	5	6	4	5	6		59	112	51	15	82	33
697	7.7	13.5	10.4	12.4	12.2	13.5		9	5	6	4	5	6		60	113	52	16	83	34
698	7.6	13.4	10.6	12.1	12.5	13.8		9	5	6	4	5	6		61	114	53	17	84	35
699	7.5	13.4	10.5	12.4	12.1	13.4		9	5	6	4	5	6		62	115	54	18	85	36
700	7.4	13.6	10.4	12.7	12.3	13.6		9	5	6	4	5	6		63	116	55	19	86	37
701	7.7	13.5	10.3	12.3	12.2	13.5		9	5	6	4	5	6		64	117	56	20	87	38
702	8	13.6	10.2	12.5	12.1	13.4		9	5	6	4	5	6		65	118	57	21	88	39
703	7.6	13.4	10.5	12.4	12.1	13.4		9	5	6	4	5	6		66	119	58	22	89	40
704	7.8	13.3	10.5	12.4	12.5	13.8		9	5	6	4	5	6		67	120	59	23	90	41
705	7.7	13.4	10.5	12.3	12.1	13.4		9	5	6	4	5	6		68	121	60	24	91	42
706	7.6	13.2	10.5	12.2	12.3	13.6		9	5	6	4	5	6		69	122	61	25	92	43
707	7.6	13.4	8	12.1	12.2	13.5		9	5	7	4	5	6		70	123	0	26	93	44
708	7.8	13.8	8	12.4	12.2	13.5		9	5	7	4	5	6		71	124	1	27	94	45
709	7.7	13.4	8	12.7	12.1	13.4		9	5	7	4	5	6		72	125	2	28	95	46
710	7.6	13.5	8	12.3	12	13.3		9	5	7	4	5	6		73	126	3	29	96	47
711	7.7	13.6	8	12.5	11.9	13.2		9	5	7	4	5	6		74	127	4	30	97	48
712	7.7	13.4	8	12.4	12.2	13.5		9	5	7	4	5	6		75	128	5	31	98	49
713	7.7	13.3	8	11.3	12.5	13.8		9	5	7	5	5	6		76	129	6	0	99	50
714	7.7	13.4	8	11.2	12.1	13.4		9	5	7	5	5	6		77	130	7	1	100	51
715	7.6	13.2	8	11.1	12.3	13.6		9	5	7	5	5	6		78	131	8	2	101	52
716	7.8	13.4	8	11.6	12.2	13.5		9	5	7	5	5	6		79	132	9	3	102	53
717	7.7	13.8	8	12	12.1	13.4		9	5	7	5	5	6		80	133	10	4	103	54
718	7.6	13.4	8	11.5	12	13.3		9	5	7	5	5	6		81	134	11	5	104	55
719	7.5	9.7	8	11.6	11.9	13.2		9	6	7	5	5	6		82	0	12	6	105	56
720	7.4	9.6	8	11.4	12.2	13.5		9	6	7	5	5	6		83	1	13	7	106	57
721	7.7	9.5	8	11.2	12.5	13.8		9	6	7	5	5	6		84	2	14	8	107	58
722	8	9.4	8	11.5	12.1	13.4		9	6	7	5	5	6		85	3	15	9	108	59
723	7.6	9.7	8	12	12.3	13.6		9	6	7	5	5	6		86	4	16	10	109	60
724	7.8	10	8	11.5	12.2	13.5		9	6	7	5	5	6		87	5	17	11	110	61
725	7.7	9.6	8	11.6	12.1	13.4		9	6	7	5	5	6		88	6	18	12	111	62
726	7.6	9.8	8	11.6	12.1	13.4		9	6	7	5	5	6		89	7	19	13	112	63
727	7.6	9.7	8	11.6	7.8	13.6		9	6	7	5	6	6		90	8	20	14	0	64
728	7.8	9.7	8	11.5	7.7	13.5		9	6	7	5	6	6		91	9	21	15	1	65
729	7.7	9.6	8	11.4	7.6	11.1		9	6	7	5	6	7		92	10	22	16	2	0
730	7.6	9.5	8	11.3	7.7	11.2		9	6	7	5	6	7		93	11	23	17	3	1
731	7.8	9.4	8	11.6	7.7	11.2		9	6	7	5	6	7		94	12	24	18	4	2
732	7.7	9.7	8	11.5	7.4	10.9		9	6	7	5	6	7		95	13	25	19	5	3
733	7.6	10	8	11.5	7.7	11.2		9	6	7	5	6	7		96	14	26	20	6	4
734	7.5	9.6	8	11.4	8	11.5		9	6	7	5	6	7		97	15	27	21	7	5
735	7.4	9.8	8	11.3	7.6	11.1		9	6	7	5	6	7		98	16	28	22	8	6
736	7.7	9.7	8	11.2	7.8	11.3		9	6	7	5	6	7		99	17	29	23	9	7
737	8	9.6	8	11.1	7.7	11.2		9	6	7	5	6	7		100	18	30	24	10	8
738	7.6	9.5	8	11.4	7.6	11.1		9	6	7	5	6	7		101	19	31	25	11	9
739	7.8	9.4	8	11.7	7.5	11		9	6	7	5	6	7		102	20	32	26	12	10
740	7.7	9.7	8	11.3	7.4	10.9		9	6	7	5	6	7		103	21	33	27	13	11
741	7.6	10	8	11.5	7.7	11.2		9	6	7	5	6	7		104	22	34	28	14	12
742	7.6	9.6	8	11.4	8	11.5		9	6	7	5	6	7		105	23	35	29	15	13
743	8	9.8	8	11.4	7.6	11.1		9	6	7	5	6	7		106	24	36	30	16	14
744	8	9.7	8	11.3	7.8	11.3		9	6	7	5	6	7		107	25	37	31	17	15
745	7.8	9.6	8	11.2	7.7	11.2		9	6	7	5	6	7		108	26	38	32	18	16
746	7.8	9.6	8	11.1	7.6	11.1		9	6	7	5	6	7		109	27	39	33	19	17
747	7.7	9.8	8	11.4	7.6	11.1		9	6	7	5	6	7		110	28	40	34	20	18
748	7.4	9.7	8	11.7	7.8	11.3		9	6	7	5	6	7		111	29	41	35	21	19
749	7.7	9.6	8	11.3	7.7	11.2		9	6	7	5	6	7		112	30	42	36	22	20
750	8	9.7	8	11.5	7.6	11.1		9	6	7	5	6	7		113	31	43	37	23	21
751	7.6	9.4	8	11.4	7.7	11.2		9	6	7	5	6	7		114	32	44	38	24	22
752	6.6	9.7	8	10.6	7.7	11.2		10	6	7	6	6	7		0	33	45	0	25	23
753	6.5	10	8	10.5	7.4	10.9		10	6	7	6	6	7		1	34	46	1	26	24
754	6.5	9.6	8	10.4	7.7	11.2		10	6	7	6	6	7		2	35	47	2	27	25
755	6.4	9.8	8	10.7	8	11.5		10	6	7	6	6	7		3	36	48	3	28	26
756	6.3	9.7	8	11	7.6	11.1		10	6	7	6	6	7		4	37	49	4	29	27
757	6.2	9.6	8	10.6	7.8	11.3		10	6	7	6	6	7		5	38	50	5	30	28
758	6.5	9.5	8	10.8	7.7	11.2		10	6	7	6	6	7		6	39	51	6	31	29
759	6.4	9.5	8	10.7	7.6	11.1		10	6	7	6	6	7		7	40	52	7	32	30
760	6.6	9.5	8	10.6	7.5	11		10	6	7	6	6	7		8	41	53	8	33	31
761	6.5	9.5	8	10.6	7.4	10.9		10	6	7	6	6	7		9	42	54	9	34	32
762	6.4	9.5	8	10.8	7.7	11.2		10	6	7	6	6	7		10	43	55	10	35	33
763	6.3	9.5	8	10.7	8	11.5		10	6	7	6	6	7		11	44	56	11	36	34
764	6.2	9.5	8	10.6	7.6	11.1		10	6	7	6	6	7		12	45	57	12	37	35
765	6.5	9.5	8	10.7	7.8	11.3		10	6	7	6	6	7		13	46	58	13	38	36
766	6.8	9.5	8	10.7	7.7	11.2		10	6	7	6	6	7		14	47	59	14	39	37
767	6.4	9.5	8	10.7	7.6	11.1		10	6	7	6	6	7		15	48	60	15	40	38
768	6.6	9.5	8	10.7	7.6	11.1		10	6	7	6	6	7		16	49	61	16	41	39
769	6.5	9.5	8	10.7	7.8	11.3		10	6	7	6	6	7		17	50	62	17	42	40
770	6.5	9.5	8	10.7	7.7	11.2		10	6	7	6	6	7		18	51	63	18	43	41
771	6.4	9.8	8	10.7	7.6	11.1		10	6	7	6	6	7		19	52	64	19	44	42
772	6.3	9.7	8	10.7	7.7	11.2		10	6	7	6	6	7		20	53	65	20	45	43
773	6.2	9.6	8	10.7	7.8	11.3		10	6	7	6	6	7		21	54	66	21	46	44
774	6.5	9.7	8	10.6	7.7	11.2		10	6	7	6	6	7		22	55	67	22	47	45
775	6.8	9.4	8	10.8	7.6	11.1		10	6	7	6	6	7		23	56	68	23	48	46
776	6.4	9.7	8	10.7	7.5	11		10	6	7	6	6	7		24	57	69	24	49	47
777	6.6	10	8	10.6	7.4	10.9		10	6	7	6	6	7		25	58	70	25	50	48
778	6.5	9.6	8	10.5	7.7	11.2		10	6	7	6	6	7		26	59	71	26	51	49
779	6.4	9.8	8	10.4	8	11.5		10	6	7	6	6	7		27	60	72	27	52	50
780	6.3	9.7	8	10.7	7.6	11.1		10	6	7	6	6	7		28	61	73	28	53	51
781	6.2	9.8	8	11	7.8	11.3		10	6	7	6	6	7		29	62	74	29	54	52
782	6.5	9.7	8	10.6	7.7	11.2		10	6	7	6	6	7		30	63	75	30	55	53
783	6.8	9.6	8	10.8	7.7	11.2		10	6	7	6	6	7		31	64	76	31	56	54
784	6.4	9.7	8	10.7	7.6	11.1		10	6	7	6	6	7		32	65	77	32	57	55
785	6.6	9.4	8	10.6	7.5	11		10	6	7	6	6	7		33	66	78	33	58	56
786	6.5	9.7	8	10.6	7.4	10.9		10	6	7	6	6	7		34	67	79	34	59	57
787	6.4	10	8	10.4	7.7	11.2		10	6	7	6	6	7		35	68	80	35	60	58
788	6.4	9.6	8	10.7	7.6	11.1		10	6	7	6	6	7		36	69	81	36	61	59
789	6.6	9.8	8	11	7.8	11.3		10	6	7	6	6	7		37	70	82	37	62	60
790	6.5	9.7	8	10.6	7.7	11.2		10	6	7	6	6	7		38	71	83	38	63	61
791	6.4	9.6	8	10.8	7.6	11.1		10	6	7	6	6	7		39	72	84	39	64	62
792	6.5	9.5	8	10.7	7.5	11		10	6	7	6	6	7		40	73	85	40	65	63
793	6.5	9.8	8	10.7	7.4	10.9		10	6	7	6	6	7		41	74	86	41	66	64
794	6.5	9.6	8	10.6	7.7	11.2		10	6	7	6	6	7		42	75	87	42	67	65
795	6.5	9.8	8	10.5	8	11.5		10	6	7	6	6	7		43	76	88	43	68	66
796	6.5	9.7	8	10.4	7.6	11.1		10	6	7	6	6	7		44	77	89	44	69	67
797	6.5	9.8	8	10.7	7.8	11.3		10	6	7	6	6	7		45	78	90	45	70	68
798	6.5	9.7	8	11	7.7	11.2		10	6	7	6	6	7		46	79	91	46	71	69
799	6.5	9.6	8	10.6	7.7	11.2		10	6	7	6	6	7		47	80	92	47	72	70
800	6.5	9.7	8	10.8	7.6	11.1		10	6	7	6	6	7		48	81	93	48	73	71
801	6.4	9.6	8	10.7	7.5	11		10	6	7	6	6	7		49	82	94	49	74	72
802	6.6	9.8	8	10.6	7.4	10.9		10	6	7	6	6	7		50	83	95	50	75	73
803	6.5	9.7	8	10.5	7.7	11.2		10	6	7	6	6	7		51	84	96	51	76	74
804	6.4	9.8	8	10.4	8	11.5		10	6	7	6	6	7		52	85	97	52	77	75
805	6.3	9.7	8	10.7	7.6	11.1		10	6	7	6	6	7		53	86	98	53	78	76
806	6.2	9.6	8	11	7.8	11.3		10	6	7	6	6	7		54	87	99	54	79	77
807	6.5	9.7	8	10.6	7.7	11.2		10	6	7	6	6	7		55	88	100	55	80	78
808	6.8	9.4	8	10.8	7.6	11.1		10	6	7	6	6	7		56	89	101	56	81	79
809	6.4	9.7	8	10.7	7.5	11		10	6	7	6	6	7		57	90	102	57	82	80
810	6.6	10	8	10.6	7.4	10.9		10	6	7	6	6	7		58	91	103	58	83	81
811	6.5	9.6	8	10.6	7.7	11.2		10	6	7	6	6	7		59	92	104	59	84	82
812	6.4	9.8	8	10.8	8	11.5		10	6	7	6	6	7		60	93	105	60	85	83
813	6.4	5.2	8	10.7	6.3	11.1		10	7	7	6	7	7		61	0	106	61	0	84
814	6.6	5.2	8	10.6	6.5	11.3		10	7	7	6	7	7		62	1	107	62	1	85
815	6.5	5.2	8	10.7	6.4	11.2		10	7	7	6	7	7		63	2	108	63	2	86
816	6.4	5.4	8	10.7	6.3	11.1		10	7	7	6	7	7		64	3	109	64	3	87
817	6.5	5.4	8	10.7	6.3	11.1		10	7	7	6	7	7		65	4	110	65	4	88
818	6.5	5.3	8	10.7	6.5	11.3		10	7	7	6	7	7		66	5	111	66	5	89
819	6.5	5.5	8	10.7	6.4	11.2		10	7	7	6	7	7		67	6	112	67	6	90
820	6.5	5.4	8	10.7	6.3	11.1		10	7	7	6	7	7		68	7	113	68	7	91
821	6.4	5.3	8	10.7	6.4	11.2		10	7	7	6	7	7		69	8	114	69	8	92
822	6.6	5.2	8	10.8	6.4	11.2		10	7	7	6	7	7		70	9	115	70	9	93
823	6.5	5.1	8	10.7	6.4	11.2		10	7	7	6	7	7		71	10	116	71	10	94
824	6.4	5.4	8	10.6	6.4	11.2		10	7	7	6	7	7		72	11	117	72	11	95
825	6.3	5.7	8	10.7	6.4	11.2		10	7	7	6	7	7		73	12	118	73	12	96
826	6.2	5.3	8	10.8	6.4	11.2		10	7	7	6	7	7		74	13	119	74	13	97
827	6.5	5.5	8	10.7	6.4	11.2		10	7	7	6	7	7		75	14	120	75	14	98
828	6.8	5.4	8	10.6	6.4	11.2		10	7	7	6	7	7		76	15	121	76	15	99
829	6.4	5.3	8	10.4	6.4	11.2		10	7	7	6	7	7		77	16	122	77	16	100
830	6.6	5.3	8	10.7	6.3	9.8		10	7	7	6	7	8		78	17	123	78	17	0
831	6.5	5.5	8	11	6.5	10		10	7	7	6	7	8		79	18	124	79	18	1
832	3.2	5.4	6.3	10.6	6.4	9.9		11	7	8	6	7	8		0	19	0	80	19	2
833	3	5.3	6.3	10.8	6.3	9.8		11	7	8	6	7	8		1	20	1	81	20	3
834	3.3	5.5	6.3	10.7	6.2	9.7		11	7	8	6	7	8		2	21	2	82	21	4
835	3.6	5.4	6.3	10.7	6.1	9.6		11	7	8	6	7	8		3	22	3	83	22	5
836	3.2	5.3	6.3	10.6	6.4	9.9		11	7	8	6	7	8		4	23	4	84	23	6
837	3.4	5.2	6.3	10.5	6.7	10.2		11	7	8	6	7	8		5	24	5	85	24	7
838	3.3	5.1	6.3	10.4	6.3	9.8		11	7	8	6	7	8		6	25	6	86	25	8
839	3.3	5.4	6.3	10.7	6.5	10		11	7	8	6	7	8		7	26	7	87	26	9
840	3.2	5.7	6.3	11	6.4	9.9		11	7	8	6	7	8		8	27	8	88	27	10
841	3.1	5.3	6.3	10.6	6.3	9.8		11	7	8	6	7	8		9	28	9	89	28	11
842	3	5.5	6.3	10.8	6.3	9.8		11	7	8	6	7	8		10	29	10	90	29	12
843	3.3	5.4	6.3	10.7	6.1	9.6		11	7	8	6	7	8		11	30	11	91	30	13
844	3.6	5.3	6.3	10.6	6.4	9.9		11	7	8	6	7	8		12	31	12	92	31	14
845	3.2	5.3	6.3	10.5	6.7	10.2		11	7	8	6	7	8		13	32	13	93	32	15
846	3.4	5.5	6.3	10.4	6.3	9.8		11	7	8	6	7	8		14	33	14	94	33	16
847	3.3	5.4	6.3	10	6.5	10		11	7	8	6	7	8		15	34	15	95	34	17
848	3.2	5.3	6.3	10.3	6.4	9.9		11	7	8	6	7	8		16	35	16	96	35	18
849	3.1	5.4	6.3	9.9	6.4	9.9		11	7	8	6	7	8		17	36	17	97	36	19
850	3	5.4	6.3	10.1	6.3	9.8		11	7	8	6	7	8		18	37	18	98	37	20
851	3.3	5.7	6.3	9.7	6.2	9.7		11	7	8	6	7	8		19	38	19	99	38	21
852	3.6	5.2	6.3	10	6.1	9.6		11	7	8	6	7	8		20	39	20	100	39	22
853	3.2	5.2	6.3	10.3	6.4	9.9		11	7	8	6	7	8		21	40	21	101	40	23
854	3.4	5.4	6.3	9.9	6.7	10.2		11	7	8	6	7	8		22	41	22	102	41	24
855	3.3	5.4	6.3	10.1	6.3	9.8		11	7	8	6	7	8		23	42	23	103	42	25
856	3.2	5.3	6.3	10	6.5	10		11	7	8	6	7	8		24	43	24	104	43	26
857	3.2	5.5	6.3	10	6.4	9.9		11	7	8	6	7	8		25	44	25	105	44	27
858	3.4	5.4	6.3	9.9	6.3	9.8		11	7	8	6	7	8		26	45	26	106	45	28
859	3.3	5.3	6.3	9.8	6.2	9.7		11	7	8	6	7	8		27	46	27	107	46	29
860	3.2	5.2	6.3	9.7	6.1	9.6		11	7	8	6	7	8		28	47	28	108	47	30
861	3.3	5.1	6.3	10	6.4	9.9		11	7	8	6	7	8		29	48	29	109	48	31
862	3.3	5.4	6.3	10.3	6.7	10.2		11	7	8	6	7	8		30	49	30	110	49	32
863	3.3	5.7	6.3	9.9	6.3	9.8		11	7	8	6	7	8		31	50	31	111	50	33
864	3.3	5.3	6.3	10.1	6.5	10		11	7	8	6	7	8		32	51	32	112	51	34
865	3.3	5.5	6.3	10	6.4	9.9		11	7	8	6	7	8		33	52	33	113	52	35
866	3.3	5.4	6.3	9.9	6.3	9.8		11	7	8	6	7	8		34	53	34	114	53	36
867	3.3	5.3	6.3	9.8	6.3	9.8		11	7	8	6	7	8		35	54	35	115	54	37
868	3.3	5.3	6.3	9.7	6.5	10		11	7	8	6	7	8		36	55	36	116	55	38
869	3.3	5.5	6.3	10	6.3	9.8		11	7	8	6	7	8		37	56	37	117	56	39
870	3.2	5.4	6.3	10.3	6.5	10		11	7	8	6	7	8		38	57	38	118	57	40
871	3.4	5.3	6.3	9.9	6.4	9.9		11	7	8	6	7	8		39	58	39	119	58	41
872	3.3	5.5	6.3	10.1	6.3	9.8		11	7	8	6	7	8		40	59	40	120	59	42
873	3.2	5.4	6.3	10	6.4	9.9		11	7	8	6	7	8		41	60	41	121	60	43
874	3.1	5.3	6.3	9.9	6.4	9.9		11	7	8	6	7	8		42	61	42	122	61	44
875	3	5.2	6.3	9.9	6.3	9.8		11	7	8	6	7	8		43	62	43	123	62	45
876	3.3	5.1	6.3	10.1	6.5	10		11	7	8	6	7	8		44	63	44	124	63	46
877	3.6	5.4	6.3	10	6.4	9.9		11	7	8	6	7	8		45	64	45	125	64	47
878	3.2	5.7	6.3	9.9	6.3	9.8		11	7	8	6	7	8		46	65	46	126	65	48
879	3.4	5.3	6.3	10	6.4	9.9		11	7	8	6	7	8		47	66	47	127	66	49
880	3.3	5.5	6.3	10	6.4	9.9		11	7	8	6	7	8		48	67	48	128	67	50
881	3.2	5.3	6.3	9.7	6.1	9.6		11	7	8	6	7	8		49	68	49	129	68	51
882	3.2	5.3	6.3	10	6.4	9.9		11	7	8	6	7	8		50	69	50	130	69	52
883	3.4	5.5	6.3	10.3	6.7	10.2		11	7	8	6	7	8		51	70	51	131	70	53
884	3.3	5.4	6.3	9.9	6.3	9.8		11	7	8	6	7	8		52	71	52	132	71	54
885	3.2	5.3	6.3	10.1	6.5	10		11	7	8	6	7	8		53	72	53	133	72	55
886	3.3	5.4	6.3	10	6.4	9.9		11	7	8	6	7	8		54	73	54	134	73	56
887	3.3	5.4	6.3	10	6.3	9.8		11	7	8	6	7	8		55	74	55	135	74	57
888	3.3	5.7	6.3	9.9	6.2	9.7		11	7	8	6	7	8		56	75	56	136	75	58
889	3.3	5.2	6.3	9.8	6.1	9.6		11	7	8	6	7	8		57	76	57	137	76	59
890	3.2	5.2	6.3	9.7	6.4	9.9		11	7	8	6	7	8		58	77	58	138	77	60
891	3.4	5.4	6.3	10	6.7	10.2		11	7	8	6	7	8		59	78	59	139	78	61
892	3.3	5.4	6.3	10.3	6.3	9.8		11	7	8	6	7	8		60	79	60	140	79	62
893	3.2	5.3	6.3	9.9	6.5	10		11	7	8	6	7	8		61	80	61	141	80	63
894	3.1	5.5	6.3	10.1	6.4	9.9		11	7	8	6	7	8		62	81	62	142	81	64
895	3	5.4	6.3	10	6.3	9.8		11	7	8	6	7	8		63	82	63	143	82	65
896	3.3	5.3	6.3	9.9	6.3	9.8		11	7	8	6	7	8		64	83	64	144	83	66
897	3.6	5.2	6.3	9.8	6.5	10		11	7	8	6	7	8		65	84	65	145	84	67
898	3.2	5.1	6.3	9.7	6.4	9.9		11	7	8	6	7	8		66	85	66	146	85	68
899	3.4	5.4	6.3	10	6.3	9.8		11	7	8	6	7	8		67	86	67	147	86	69
900	3.3	5.7	6.3	10.3	6.4	9.9		11	7	8	6	7	8		68	87	68	148	87	70
901	3.2	5.3	6.3	9.9	6.4	9.9		11	7	8	6	7	8		69	88	69	149	88	71
902	3.2	5.5	6.3	10.1	6.5	10		11	7	8	6	7	8		70	89	70	150	89	72
903	3.4	5.4	6.3	10	5.5	9.9		11	7	8	6	8	8		71	90	71	151	0	73
904	3.3	5.3	6.3	9.9	5.4	9.8		11	7	8	6	8	8		72	91	72	152	1	74
905	3.2	5.3	6.3	9.9	5.5	9.9		11	7	8	6	8	8		73	92	73	153	2	75
906	3.4	5.5	6.3	10.1	5.5	9.9		11	7	8	6	8	8		74	93	74	154	3	76
907	3.3	5.4	6.3	10	5.2	9.6		11	7	8	6	8	8		75	94	75	155	4	77
908	3.2	5.3	6.3	9.9	5.5	9.9		11	7	8	6	8	8		76	95	76	156	5	78
909	3.1	5.3	6.3	10	5.8	10.2		11	7	8	6	8	8		77	96	77	157	6	79
910	3	5.5	6.3	10	5.4	9.8		11	7	8	6	8	8		78	97	78	158	7	80
911	3.3	5.4	6.3	10	5.5	9.9		11	7	8	6	8	8		79	98	79	159	8	81
912	3.6	5.3	6.3	10	5.6	10		11	7	8	6	8	8		80	99	80	160	9	82
913	3.2	5.4	6.3	10	5.5	9.9		11	7	8	6	8	8		81	100	81	161	10	83
914	3.4	5.4	6.3	10	5.4	9.8		11	7	8	6	8	8		82	101	82	162	11	84
915	3.3	5.7	6.3	10	5.3	9.7		11	7	8	6	8	8		83	102	83	163	12	85
916	3.2	5.2	6.3	9.7	5.2	9.6		11	7	8	6	8	8		84	103	84	164	13	86
917	3.2	5.2	6.3	10	5.5	9.9		11	7	8	6	8	8		85	104	85	165	14	87
918	3.4	5.4	6.3	10.3	5.8	10.2		11	7	8	6	8	8		86	105	86	166	15	88
919	3.3	5.4	5.2	9.9	5.4	9.8		11	7	9	6	8	8		87	106	0	167	16	89
920	3.2	5.3	5.2	10.1	5.6	10		11	7	9	6	8	8		88	107	1	168	17	90
921	3.3	5.5	5.4	10	5.5	9.9		11	7	9	6	8	8		89	108	2	169	18	91
922	3.2	5.4	5.5	10	5.5	9.9		11	7	9	6	8	8		90	109	3	170	19	92
923	3.3	5.3	5.4	9.9	5.4	9.8		11	7	9	6	8	8		91	110	4	171	20	93
924	3.6	5.2	5.3	9.8	5.3	9.7		11	7	9	6	8	8		92	111	5	172	21	94
925	3.2	5.1	5.2	9.7	5.2	9.6		11	7	9	6	8	8		93	112	6	173	22	95
926	3.4	5.4	5.1	10	5.5	9.9		11	7	9	6	8	8		94	113	7	174	23	96
927	3.3	5.7	5.4	10.3	5.4	9.8		11	7	9	6	8	8		95	114	8	175	24	97
928	3.3	5.3	5.7	9.9	5.6	10		11	7	9	6	8	8		96	115	9	176	25	98
929	3.2	5.5	5.3	10.1	5.5	9.9		11	7	9	6	8	8		97	116	10	177	26	99
930	3.1	5.4	5.5	10	5.4	9.8		11	7	9	6	8	8		98	117	11	178	27	100
931	3	5.3	5.4	9.9	5.3	9.7		11	7	9	6	8	8		99	118	12	179	28	101
932	3.3	5.4	5.4	9.8	5.2	9.6		11	7	9	6	8	8		100	119	13	180	29	102
933	3.6	5.7	5.3	9.7	5.5	9.9		11	7	9	6	8	8		101	120	14	181	30	103
934	3.2	5.2	5.2	10	5.8	10.2		11	7	9	6	8	8		102	121	15	182	31	104
935	3.4	5.2	5.1	10.3	5.4	9.8		11	7	9	6	8	8		103	122	16	183	32	105
936	3.3	5.4	5.4	9.9	5.6	10		11	7	9	6	8	8		104	123	17	184	33	106
937	3.2	5.4	5.3	9.6	5.5	9.9		11	7	9	6	8	8		105	124	18	185	34	107
938	3.1	5.3	5.5	9.5	5.5	9.9		11	7	9	6	8	8		106	125	19	186	35	108
939	3	5.5	5.4	9.4	5.4	9.8		11	7	9	6	8	8		107	126	20	187	36	109
940	3.3	5.4	5.3	9.4	5.3	9.7		11	7	9	6	8	8		108	127	21	188	37	110
941	3.6	5.3	5.2	9.6	5.2	7.4		11	7	9	6	8	9		109	128	22	189	38	0
942	3.2	5.2	5.1	9.5	5.5	7.7		11	7	9	6	8	9		110	129	23	190	39	1
943	3.4	5.1	5.4	9.4	5.8	8		11	7	9	6	8	9		111	130	24	191	40	2
944	3.3	5.4	5.7	9.5	5.4	7.6		11	7	9	6	8	9		112	131	25	192	41	3
945	3.2	5.7	5.3	9.5	5.6	7.8		11	7	9	6	8	9		113	132	26	193	42	4
946	3.2	5.3	5.5	9.5	5.5	7.7		11	7	9	6	8	9		114	133	27	194	43	5
947	3.4	5.5	5.4	9.5	5.4	7.6		11	7	9	6	8	9		115	134	28	195	44	6
948	3.2	5.4	5.4	9.5	5.3	7.5		11	7	9	6	8	9		116	135	29	196	45	7
949	3.4	5.3	5.3	9.5	5.2	7.4		11	7	9	6	8	9		117	136	30	197	46	8
950	3.3	5.3	5.2	9.5	5.5	7.7		11	7	9	6	8	9		118	137	31	198	47	9
951	3.2	5.5	5.1	9.2	5.8	8		11	7	9	6	8	9		119	138	32	199	48	10
952	3.3	5.4	5.4	9.5	5.4	7.6		11	7	9	6	8	9		120	139	33	200	49	11
953	3.2	5.7	5.7	9.8	5.6	7.8		11	7	9	6	8	9		121	140	34	201	50	12
954	3.3	5.2	5.3	9.4	5.5	7.7		11	7	9	6	8	9		122	141	35	202	51	13
955	3.6	5.2	5.5	9.6	5.4	7.6		11	7	9	6	8	9		123	142	36	203	52	14
956	3.2	5.4	5.4	9.5	5.4	7.6		11	7	9	6	8	9		124	143	37	204	53	15
957	3.4	5.4	5.3	9.5	5.6	7.8		11	7	9	6	8	9		125	144	38	205	54	16
958	3.3	5.3	5.2	9.4	5.5	7.7		11	7	9	6	8	9		126	145	39	206	55	17
959	3.3	5.5	5.1	9.3	5.4	7.6		11	7	9	6	8	9		127	146	40	207	56	18
960	3.2	5.2	5.2	9.2	5.5	7.7		11	7	9	6	8	9		128	147	41	208	57	19
961	3.1	5.1	5.4	9.5	5.5	7.7		11	7	9	6	8	9		129	148	42	209	58	20
962	3	5.4	5.1	9.8	5.5	7.7		11	7	9	6	8	9		130	149	43	210	59	21
963	3.2	5.7	5.4	9.4	5.5	7.7		11	7	9	6	8	9		131	150	44	211	60	22
964	3.4	5.3	5.4	9.6	5.5	7.7		11	7	9	6	8	9		132	151	45	212	61	23
965	3.3	5.5	5.4	9.5	5.5	7.7		11	7	9	6	8	9		133	152	46	213	62	24
966	3.2	5.4	5.1	9.4	5.5	7.7		11	7	9	6	8	9		134	153	47	214	63	25
967	3.3	5.3	5	9.3	5.5	7.7		11	7	9	6	8	9		135	154	48	215	64	26
968	3.2	5.3	5.3	9.2	5.5	7.7		11	7	9	6	8	9		136	155	49	216	65	27
969	3.3	5.5	5	9.5	5.4	7.6		11	7	9	6	8	9		137	156	50	217	66	28
970	3.6	5.4	5.2	9.8	5.6	7.8		11	7	9	6	8	9		138	157	51	218	67	29
971	3.2	5.7	5.2	9.4	5.5	7.7		11	7	9	6	8	9		139	158	52	219	68	30
972	3.4	5.2	5.3	9.6	5.4	7.6		11	7	9	6	8	9		140	159	53	220	69	31
973	3.3	5.2	5.4	9.5	5.3	7.5		11	7	9	6	8	9		141	160	54	221	70	32
974	3.3	5.4	5.5	9.4	5.2	7.4		11	7	9	6	8	9		142	161	55	222	71	33
975	3.2	5.4	5.2	9.4	5.5	7.7		11	7	9	6	8	9		143	162	56	223	72	34
976	3.1	5.3	5.3	9.6	5.8	8		11	7	9	6	8	9		144	163	57	224	73	35
977	3	5.5	5.1	9.5	5.4	6.1		11	7	9	6	8	10		145	164	58	225	74	0
978	3.3	5.4	5.2	9.4	5.6	6.3		11	7	9	6	8	10		146	165	59	226	75	1
979	3.6	5.3	5.2	9.5	5.5	6.2		11	7	9	6	8	10		147	166	60	227	76	2
980	3.4	5.2	5.5	9.5	5.4	6.1		11	7	9	6	8	10		148	167	61	228	77	3
981	3.3	5.1	5.5	9.5	5.4	6.1		11	7	9	6	8	10		149	168	62	229	78	4
982	3.2	5.4	5.1	9.5	5.2	5.9		11	7	9	6	8	10		150	169	63	230	79	5
983	3.4	5.7	4.7	9.5	4.9	6.2		11	7	9	6	8	10		151	170	64	231	80	6
984	3.3	5.3	5	9.1	5.2	6.5		11	7	9	6	8	10		152	171	65	232	81	7
985	3.2	5.5	5.1	9.1	4.8	6.1		11	7	9	6	8	10		153	172	66	233	82	8
986	3.3	5.4	5.5	9.1	5	6.3		11	7	9	6	8	10		154	173	67	234	83	9
987	3.2	5.2	5.1	9.1	4.9	6.2		11	7	9	6	8	10		155	174	68	235	84	10
988	3.3	5.2	5.4	9.1	4.9	6.2		11	7	9	6	8	10		156	175	69	236	85	11
989	3.6	5.2	5.4	9.1	4.8	6.1		11	7	9	6	8	10		157	176	70	237	86	12
990	3.2	5.2	5.4	9.1	4.7	6		11	7	9	6	8	10		158	177	71	238	87	13
991	3.4	5.2	5.1	9.1	4.6	5.9		11	7	9	6	8	10		159	178	72	239	88	14
992	3.3	5.2	5	9.1	4.9	6.2		11	7	9	6	8	10		160	179	73	240	89	15
993	3.3	5.2	5.3	9.1	5.2	6.5		11	7	9	6	8	10		161	180	74	241	90	16
994	3.2	5.4	5	9.1	4.8	6.1		11	7	9	6	8	10		162	181	75	242	91	17
995	3.1	5.3	5.2	9.1	5	6.3		11	7	9	6	8	10		163	182	76	243	92	18
996	3	5.5	5.3	9.1	4.9	6.2		11	7	9	6	8	10		164	183	77	244	93	19
997	3.3	5.4	5.4	9.1	4.8	6.1		11	7	9	6	8	10		165	184	78	245	94	20
998	3.6	5.3	5.5	9.1	4.7	6		11	7	9	6	8	10		166	185	79	246	95	21
999	3.3	5.2	5.1	9.4	4.6	5.9		11	7	9	6	8	10		167	186	80	247	96	22
1000	3.3	5.1	5	9.1	4.9	6.2		11	7	9	6	8	10		168	187	81	248	97	23
