# Supplementary material for: Attention-based BiLSTM-XGBoost model for reliability assessment and lifetime prediction of digital microfluidic systems
Source: PeerJ Comput Sci. 2025 Jul 28;11:e3037. doi: 10.7717/peerj-cs.3037 (PMC12453737; doi:10.7717/peerj-cs.3037)
Supplement: Supplemental Information 4 [file peerj-cs-11-3037-s004.py]

# Configure environment
import matplotlib.pyplot as plt
import pandas as pd
import torch
import torch.nn as nn
import numpy as np
import torch.optim
import xgboost as xgb
from matplotlib import gridspec
from torch.utils.data import DataLoader, TensorDataset
from sklearn.preprocessing import MinMaxScaler
from sklearn.metrics import mean_absolute_error, mean_squared_error, r2_score
from tqdm import tqdm
import seaborn as sns

# Check for GPU availability and set device
device = torch.device("cuda" if torch.cuda.is_available() else "cpu")
print(device)

# ---------------- Parameters -------------------

# Prediction
pre_l = 25  # Prediction step length
seq_l = 25  # Lookback step length

# Weighted moving average window size
window_size = 5

# LSTM
epoch = 20  # Maximum number of iterations
batch_size = 64  # Batch size
hidden_size = 48  # Hidden layer size
num_layers = 2  # Number of BiLSTM layers
dropout_prob = 0.1  # Dropout layer parameter

# XGBoost
learning_rate = 0.05  # Learning rate
n_estimators = 700  # Number of trees
max_depth = 6  # Tree depth
min_child_weight = 1  # Minimum child weight
subsample = 0.8  # Training set sampling ratio
colsample_bytree = 0.8  # Feature sampling ratio for each tree

# ---------------- Data Preparation -------------------
data = pd.read_csv('data/data45V.csv')  # Read CSV file
seq_col = [
    ['column1', 'down1', 'len1'],
    ['column3', 'down3', 'len3'],
    ['column4', 'down4', 'len4'],
    ['column5', 'down5', 'len5'],
    ['column6', 'down6', 'len6'],
    ['column2', 'down2', 'len2']
]

# Weighted moving average noise reduction
def weighted_moving_average(data, window_size):
    weights = range(1, window_size + 1)
    weights_sum = sum(weights)
    smoothed_data = []
    for i in range(len(data) - window_size + 1):
        window = data[i:i + window_size]
        weighted_average = sum(w * val for w, val in zip(weights, window)) / weights_sum
        smoothed_data.append(weighted_average)
    return pd.Series(smoothed_data)

for i in seq_col:
    data[i[0]] = weighted_moving_average(data[i[0]], window_size)
data = data.interpolate()  # Fill NaN values

# Create normalizers
scaler_col = ['column1', 'column2', 'column3', 'column4', 'column5']
feature1_col = ['down1', 'down2', 'down3', 'down4', 'down5', 'down6']
feature2_col = ['len1', 'len2', 'len3', 'len4', 'len5', 'len6']
scaler = MinMaxScaler()

train_flattened = np.array(data[scaler_col]).ravel()
scaler.fit(train_flattened.reshape(-1, 1))

# Construct RNN model data structure
def rnn_data(sequence, seq_length, pre_length):
    output_sequence = np.zeros([sequence.shape[0] - seq_length - pre_length, seq_length, 3])  # [batch, seq, feature]
    output_y = np.zeros([sequence.shape[0] - seq_length - pre_length, pre_length, 1])
    for i in range(sequence.shape[0] - seq_length - pre_length):
        output_sequence[i, :, 0] = sequence[i:(i + seq_length), 0]
        output_sequence[i, :, 1] = sequence[i:(i + seq_length), 1]
        output_sequence[i, :, 2] = sequence[i:(i + seq_length), 2]
        output_y[i, :, 0] = sequence[(i + seq_length):(i + seq_length + pre_length), 0]
    return output_sequence, output_y

train_tensor = torch.tensor([], dtype=torch.float32, device=device)
train_label = torch.tensor([], dtype=torch.float32, device=device)
test_tensor = torch.tensor([], dtype=torch.float32, device=device)
test_label = torch.tensor([], dtype=torch.float32, device=device)

for i in range(0, 5):
    build_seq = np.array(data[seq_col[i]])
    build_seq[:, 0] = scaler.transform(build_seq[:, 0].reshape(-1, 1)).reshape(-1)
    x, y = rnn_data(build_seq, seq_l, pre_l)
    train_tensor = torch.cat((train_tensor, torch.tensor(x, dtype=torch.float32, device=device)))
    train_label = torch.cat((train_label, torch.tensor(y, dtype=torch.float32, device=device)))

for i in range(5, 6):
    build_seq = np.array(data[seq_col[i]])
    build_seq[:, 0] = scaler.transform(build_seq[:, 0].reshape(-1, 1)).reshape(-1)
    x, y = rnn_data(build_seq, seq_l, pre_l)
    test_tensor = torch.cat((test_tensor, torch.tensor(x, dtype=torch.float32, device=device)))
    test_label = torch.cat((test_label, torch.tensor(y, dtype=torch.float32, device=device)))

train_dataset = TensorDataset(train_tensor, train_label)
train_data_loader = DataLoader(train_dataset, batch_size=batch_size, shuffle=True)

# ---------------- Model Construction -------------------
class CrossAttention(nn.Module):
    def __init__(self, hidden_size, output_size):
        super(CrossAttention, self).__init__()
        self.hidden_size = hidden_size
        self.output_size = output_size
        self.query_proj = nn.Linear(hidden_size, hidden_size)
        self.key_proj = nn.Linear(hidden_size, hidden_size)
        self.value_proj = nn.Linear(hidden_size, hidden_size)
        self.query_embedding = nn.Embedding(output_size, hidden_size)  # Learnable query

    def forward(self, query, key_value):
        # query: (batch, pred_len, hidden)
        # key_value: (batch, input_len, hidden)
        Q = self.query_proj(query)
        K = self.key_proj(key_value)
        V = self.value_proj(key_value)

        scores = torch.matmul(Q, K.transpose(1, 2)) / (self.hidden_size ** 0.5)
        attn_weights = torch.softmax(scores, dim=-1)  # (batch, pred_len, input_len)

        context = torch.matmul(attn_weights, V)  # (batch, pred_len, hidden)
        return context, attn_weights


class BiLSTM_Attention(nn.Module):
    def __init__(self, input_size, hidden_size, output_size, num_layers=1, dropout_prob=0):
        super(BiLSTM_Attention, self).__init__()
        self.hidden_size = hidden_size
        self.output_size = output_size

        self.bilstm = nn.LSTM(input_size, hidden_size, num_layers=num_layers,
                              batch_first=True, bidirectional=True,
                              dropout=dropout_prob if num_layers > 1 else 0)

        self.cross_attention = CrossAttention(hidden_size * 2, output_size)  # BiLSTM output size

        self.dropout = nn.Dropout(dropout_prob)

        # 使用全局平均池化后的上下文表示
        self.linear1 = nn.Linear(hidden_size * 2, hidden_size)
        self.linear2 = nn.Linear(hidden_size, hidden_size)
        self.proj = nn.Linear(hidden_size, 1)


    def forward(self, x_in):
        # x_in: (batch, seq_len, input_size)
        batch_size = x_in.size(0)

        # 编码器输出
        enc_output, _ = self.bilstm(x_in)  # (batch, seq_len, hidden*2)
        enc_output = self.dropout(enc_output)

        # 构造 decoder query
        query = self.cross_attention.query_embedding.weight.unsqueeze(0).expand(batch_size, -1, -1)  # (batch, output_len, hidden_size)

        # Cross Attention
        context, attn_weights = self.cross_attention(query, enc_output)  # context: (batch, pre_len, hidden)

        # 逐步映射成标量输出
        out = self.linear1(context)
        out = self.linear2(out)
        out = self.proj(out)

        return out, attn_weights

    def feature_extraction(self, x_in):
        # x_in: (batch, seq_len, input_size)
        batch_size = x_in.size(0)
        enc_output, _ = self.bilstm(x_in)  # (batch, seq_len, hidden*2)
        enc_output = self.dropout(enc_output)
        query = self.cross_attention.query_embedding.weight.unsqueeze(0).expand(batch_size, -1, -1)
        context, attn_weights = self.cross_attention(query, enc_output)  # context: (batch, pre_len, hidden)
        context = context.mean(dim=1)
        return context, attn_weights

# ---------------- Initialization and Instantiation -------------------
net = BiLSTM_Attention(input_size=3, hidden_size=hidden_size, output_size=pre_l, num_layers=1, dropout_prob=0).to(device)
loss_function = nn.MSELoss()  # Loss function
optimizer = torch.optim.Adam(net.parameters())  # Optimizer

# ---------------- Training -------------------
for i in range(epoch):
    with tqdm(train_data_loader, desc=f"Epoch {i + 1}/{epoch}", unit="batch") as tqdm_loader:
        for x, y in tqdm_loader:
            optimizer.zero_grad()  # Zero gradients
            y_predict, _ = net(x)  # Prediction
            loss = loss_function(y_predict, y)  # Calculate loss
            loss.backward()  # Backpropagate loss, compute gradients
            optimizer.step()  # Update model based on gradients
            tqdm_loader.set_postfix({'Loss': loss.item()}, refresh=True)

# XGBoost
net.eval()
test_attentions = []
with torch.no_grad():
    train_feature = net.feature_extraction(train_tensor)[0].squeeze(-1).cpu().numpy()
    train_label = train_label.squeeze(-1).cpu().numpy()
    test_feature, attn_weights = net.feature_extraction(test_tensor)
    test_attentions.append(attn_weights.cpu().numpy())

test_attentions = np.concatenate(test_attentions, axis=0)
test_feature = test_feature.squeeze(-1).cpu().numpy()
test_label = test_label.squeeze(-1).cpu().numpy()

xgboost_model = xgb.XGBRegressor(learning_rate=learning_rate, n_estimators=n_estimators, max_depth=max_depth, min_child_weight=min_child_weight,
                                  subsample=subsample, colsample_bytree=colsample_bytree, reg_alpha=0, reg_lambda=1, random_state=42)
xgboost_model.fit(train_feature, train_label)

# ---------------- Predict using Test Set -------------------
test_y_predict_normalized = xgboost_model.predict(test_feature)

# Calculate loss on test set
test_y_predict = scaler.inverse_transform(test_y_predict_normalized.reshape(-1, 1)).reshape(-1, pre_l)
test_y_label = scaler.inverse_transform(test_label.reshape(-1, 1)).reshape(-1, pre_l)

# Test set errors
mape_train = np.mean(np.abs(test_y_label - test_y_predict) / np.abs(test_y_label)) * 100
rmse_train = np.sqrt(mean_squared_error(test_y_label.flatten(), test_y_predict.flatten()))
mae_train = mean_absolute_error(test_y_label.flatten(), test_y_predict.flatten())
r2_train = r2_score(test_y_label.flatten(), test_y_predict.flatten())

print(f'Train MAPE: {mape_train:.4f}, RMSE: {rmse_train:.4f}, MAE: {mae_train:.4f}, R-squared: {r2_train:.4f}')

# ---------------- Visualize Test Set Results -------------------
plt_label = torch.tensor([], device=device)
plt_predict = torch.tensor([], device=device)

break_state = test_y_label[0][0] / 2

pre_time = 0
real_time = 0

for i in range(0, test_y_predict.shape[0], pre_l):
    for j in range(pre_l):
        if test_y_label[i][j] <= break_state and real_time == 0:
            real_time = i + j
        if test_y_predict[i][j] <= break_state and pre_time == 0:
            pre_time = i + j
    plt_label = torch.cat((plt_label, torch.tensor(test_y_label[i], device=device)))
    plt_predict = torch.cat((plt_predict, torch.tensor(test_y_predict[i], device=device)))

print(f"Real Time: {real_time}, Predict Time: {pre_time}")
print(f"Relative Error: {abs(pre_time - real_time)/real_time*100:.2f}%")

plt_label_cpu = plt_label.cpu().numpy()
plt_predict_cpu = plt_predict.cpu().numpy()

plt.plot(plt_label_cpu, label='Original', color='red')
plt.plot(plt_predict_cpu, label='Predict', color='blue')
plt.xlabel('Number of driven', fontsize=12)
plt.ylabel('Capacitance (pf)', fontsize=12)
plt.xticks(np.arange(0, 1001, 100))
plt.yticks(np.arange(0, 26, 5))
plt.legend(fontsize='large')
plt.show()
